# Supplementary material for: Genome-wide identification and analysis of Catharanthus roseus RLK1-like kinases in Nicotiana benthamiana
Source: BMC Plant Biol. 2021 Sep 18;21:425. doi: 10.1186/s12870-021-03208-x (PMC8449480; doi:10.1186/s12870-021-03208-x)
Supplement: Supplementary file 1 — Additional file 1: Table S1. List of NbCrRLK1L protein sequences. [file 12870_2021_3208_MOESM1_ESM.xlsx]

## Sheet: Sheet1
Additional file 1: Table S1 List of NbCrRLK1L protein sequences
>NbCrRLK1L1
MRGRKHHFVIFAFLVLFFANIATSTSKGKFTPADTYLINCGSPDSTLLDDGRTFKSDPQS
ASYLSTDQTILASVKSLHEKVSFSSESLLYQTARIFESESLYRFLVFQPGRHWVRLYFYP
LSHPNYNLTSAMFSVSCDSIVLLHDFSVKDTSKTVFKEYLINITSSQFTLKFSPQKKSFA
FINAIEFVSAPDDLIPDSAAAVSPVGDFNGLSQFAFEVSYRLNIGGSIVTPKNDTLWRTW
LPDDQYMVFPQGAQNVSVPPMTIKYPDGGATPLIAPRWVYATADRMADAGVANSNFKLTW
EMNVDPSFSYLIRMHFCDIVSQGLNELYFNVYINEITGVSSLDLSTLTSDLATPYYKDFV
LNATAITNGSIIVQVGPTPNVLSNLPNAILNGLEVMKISNIAGSLDGLFSSGGPNAGLVP
KSRGMRIAAAFGLAMGFTAIVLLVMGIVRWRRKPKNGWERQKTFSSWLPLNASYCSFMSS
KSKTSCSTIISSGLNFGRLFTFNEIKIATKNFDEKAVIGVGGFGKVYLGELEDGIKLAIK
RGNPSSSQGINEFRTEIELLSKLRHRHLVSLIGYCDEQSEMILVYEYMSNGPLRDHIYGS
TLPTLSWRQRLEICIGAARGLHYLHTGSTQGIIHRDIKTTNILLDENFVAKMADFGLSKT
GPSLEQTHVSTAVKGSFGYLDPEYFRRQQLTEKSDVYSFGVVLFEVLCARPALDPALPRE
QVNLAEWAMQQHRKGSLEKIIDPNLAGTIRPEALRKYVEAAEKCLAEYGVDRPTMGDVLW
NLEYALQLEGASPQSDLPEEDENENSKPSSSEQAGTNLKANKEEQLININDDSGVVVGSP
MFLEDFQGR
>NbCrRLK1L2
MLTKIVHILLLFVCLSSISRSLHTAKGDDQNTLLLACGSENGGTDEDERKWEPDAKYLIS
GDKSVISQPESQGPSSPSVVPYINARIFQSESSYNLPVKNQTTYILLRLYFNPSPYPNFN
ISNSYITVSVGKFTLLSNFSAFITAQAFSQSYIIKEYILTPVNSPTLEIKIKPFGDSPFA
FINGIEMITSPDLFFGPDPTLVGFDVEFATAQQTISVKDNIMELLYRVNIGGQYIPPKND
SGGLMRSWYDDSPYVDGAASGVTMSSNMTIRYDDLPTYIAPLAVYESCRAMGYDSNLNLQ
YNLTWVFNVDPGFSYLVRFHWCDFTIDATRVNSLVFNVYINGQIAERDMDLIAYKNGKKA
IPLEKDYVTHIIDDKSGKDKLWIAVHPSGIGTEFANALVNGIEIFKMNTGNTSLAGRNPT
ISDLMKKQQEVEQSKKEALRPFADEEKSHSTSAIITGAAGGVAAFGVAAVLLIVAYKRKK
RTASGAEGTTSWLPIYGNSHSSSSKSASGRSCGSTTISSDAASNCRYFSLAEIKQATKNF
DESYVIGVGGFGKVYKGVIDGDTKVAIKRSNPSSQQGVNEFQTEIEMLSKLRHRHLVSLI
GFCEENNEMVLVYDHMAHGTLREHLYKGNKTILSWKQRLEICIGAARGLHYLHTGAKYTI
IHRDVKSTNILLNDKWVAKVSDFGLSKTGPNMNQGHITTVVKGSFGYLDPEYFRRQQLTE
KSDVYSFGVVLFEVLCARPALNPNLSKEQVSLADWALACQRKGNLEDIIDPQLKGKINPE
CLKKFAQTAEKCLADNGIDRPSMGDVLWNLEYALQLEENPDGVASNCDATKYVDQENVEV
VDQHSLIAMHRSTLSLESETDDNNTDDVFSQIVNQTGR
>NbCrRLK1L3
MELHRCYYSWFLLSALFITVAFCDPDGFLSLSCGGNTTYVDSSNITWTPDGAYISAGDIT
TIHFQEGSSPFTLPVRFFTDSLLRKCYKLPVKNVSSLVLVRTQFVYKNYDGLNKPPAFSV
SLGRAITTTVNLSNSDPWIEEFIWTVDKDIVSLCFHSLINGGFPVISSLELRPLPRGAYI
DALGDFPNKLLRKCYRINCGYNWSLRYPIDLYDRIWDADEDFSPFHVSSGFDIQANFNMS
VLRESPPAAVLQTGRVLARRNDMTYNFPIDHQGDYHIVLYFAGILPVSPSFDILINGYLV
RSNYTVNRWEVSSLFFTMKGIDSLNITLKTVHYYPIINALEVYEILEIPSETSSTTVSAL
QVIQQSTGLHLDWEDDPCSPKSWEHIECEGNLVTSLELSDVDLRSISPIFGDLLDLKSLD
LHNTSLAGEIQNIGSLQHLKKLNLSFNQLTAFGSELEDLINLQVLDLHNNSLQGTVPDSV
GELKDLHLLNLENNKLQGPLPQALNRESLQVLSSGNLCLSFTMSLCNDFSRNPTIETPQV
TVFTPTKRKSHNRLAIILGAVGVAIFALFLIFISVFLYMRRRKSGDTYASRTAAEMKNWN
AAKVFSYKEIKAATNNFKEVIGRGSFGSVYLGKLPDGKQVAVKVRFDKTQLGADSFINEV
SLLSHISHSNLVSLEGFCHESKQQILVYEYLPGGSLADNLYGAMSKKLTLSWVRRLKIAV
DAAKGLDYLHNGTEPRIIHRDVKSSNILLDADMNAKVSDFGLSKQVTQSDATHVSTVVKG
TAGYLDPEYYSTRQLTEKSDIYSFGVVLLELICGREPLSHSGSPDSFNLVLWAKPYLQAG
AFEIVDESIKGTFDTESMRRAALIASRSVERDALRRPSIAEVLAELKDAYSIQLSYLASE
GLAN
>NbCrRLK1L4
MATFLLNFFILTTTPSVFLYVSAQSDFADSADTAPAKSFPTFTPKDNYLIDCGATSPTIL
PGDKNFQPDQNSAKYLSYSGKDVSASASENITVPSNIYLNAKIFTIEATYTFQATSRGLH
WIRLHFLPFKYNEYDLKTVKFSVQTDTLVLLRDVQFAKNEVIIKEFIVDVTNERYAIKFE
PAEGSVAFINAIEFVTVPDKLLDTSVPVLFPVSQKFDLSKSNFVTIYRLNVGGPMLDSTK
DTVGRNWLSDSQFRNNATGEVVSTQPSVINYPKSGGSPLIAPPTVYSFAVKMADSETTLQ
NFNISWTMDIDTAYSHLIRLHFCDIISKALNELYFNVYINDKMAISGLDLSSLTNHLATA
FYKDFVVDSSMVSNPLVVRVSPVNDAQGFRNAILNGVEVFRMNNSVGSLDGEYGVDGEKQ
SGPSKTVAYVGFAMMFGAFVGLGAMAVKWQKRPQDWQKRNSFSSWLLPLHAGDTTFMSSA
SRKSQFFSSTMGGLGRYFSFAELSDATRNWDPTEIIGVGGFGNVYYGELDDGTKVAVKRG
NPQSEQGINEFQTEIQMLSKLRHRHLVSLIGYCDESSEMILVYEFMENGPFRDHLYGKDM
PPLTWKQRLDICIGAARGLHYLHTGAATGIIHRDVKTTNILLDENFVAKMADFGLSKDGP
TTDQTHVSTAVKGSFGYLDPEYFRTQQLTDKSDVFSFGVVLLEALCARPAINPALPREQV
NLAEWAMQWKRKGLLDKVLDPTLVGQVNPESLKKFAEEAEKCLADYGDERPTMGDVLWNL
EYALQLQETSLQGKAEDENKAVIATPVTPPIVAPAPAPAVVVSTTDNQQSRNPAEVQAID
NSGTAMLAHFAALNGR
>NbCrRLK1L5
MKVKGREVFGQFLVLILVVFVEIGEAQTKTFLVNCGTNSSVNVDGSKWIGDSAHGNNVTL
SSPGIEATTASFNGDSSYEPVYKTARFFDESSNYTLQIAPGSYFLRLHFYPFSFGNHDAN
ESYFAVAANGLKLVSEFNVAGEILHKNSYLQSSGGNSSVFSLVKEYFVTSDINVFVLEFI
PKKGSFGFVNAIEIIPVIDRLFVDSISKVGGNGANSSLNLSKRGIQTMYRLNVGGSAIKS
TRDLGLRRMWEADSSYMIIADAGAEAKNHSNITYASPNDTSIAPLLVYETARIMSNTDVM
EKRLNMSWKLEVDPDFDYLVRLHFCEFDYNKPNQRIFKIYINNKTAADNYDIFSRAGGMN
KAYHEDYFDVMPSKSSSLWVQLGPDTTTGSAGTDALLNGLEVFKLSRNGNLAYVQKYEDA
PEKTTSKDLILWVGIGAGIASIVIVAGLIMLIICLCRRRKSKDDTKKGEAGWRPLFLHGA
AVTSTGNGNGKGSIQYQSLGTLRSGRRFTLADIKAATNNFDESLVIGVGGFGKVFKAELD
DGTLGAIKRANPQSQQGLKEFETEIEMLSKLRHRHLVSMIGFCDEQNEMILVYEYMANGT
LRSHLFGSDLPSLSWKQRLEVCIGSARGLHYLHTGSERGIIHRDVKTTNILLDENLVAKM
ADFGLSKTGPSLEHTHVSTAVKGSFGYLDPEYFRRQQLTEKSDVYSFGVVLFEVLCARPV
INPSLPRDQINLAEWAMRFQRQKKLETIVDPQLAGNYSPESLMKFGEIVEKCLADEGKSR
PTMGEVLWHLEYVLQLHEAWLRKNAGEDSASDIRALETVEERGTENSEDETHVDSKTKEE
EG
>NbCrRLK1L6
MALRPQYNATVHFLLNCGASSDAIDEDRLWSTDANYPDSLPSDFPSISTTADASEQVTRV
YYMSARIFQSQFIYNFIVSPGTKFLRLYFYPTDYSGFNKSESFFSVTANHITLLSNFSAF
LAVSANDDDGSSKTIQKEYVINVDGSQILNITFSPSPHSYAFVNGIEIVSMPADLYIRGD
EYGIKLVQGQNNFYYINNSTALETLYRLNVGGNFVSSKEDTGMYREWAADQYFLVGRGFQ
TPHSDVNITYTSQTPAYTTPTIVYTTSRTMANYSRRLEWIFPLDSGFYYLFRLHFCEFQP
EVKDANDRIKNATDNFDDNFVIGYGGFGNVYKGYLDNGATIVAVKRLNPSSWQGVREFQA
EIEMLSSKLRHRHLVSLICYCDDNNEMILVYDYMAHGTLRDHLYRTDNVPLPWKKRLDIC
IGAAKRIVLVIKFKVLFQK
>NbCrRLK1L7
MKVKGREVFGQFLVLILVVFVEFGEAQTKTFLVNCGTNSSVNVDGSKWIGDSASGNNVTL
SSPGIEATTASFNGDSSFEPLYKTARFFDESVNYTFQISPGSYFLRLHFYPFSFGNHDAN
ESFFAVAANGLKLVSEFNVAAEILHKNLYLQGSGGNSSVLSLVKEYFVTSDINVFVLEFI
PNKGSFGFVNAMEIIPVTDKLFVDSIGKVGGNGGNSSLNLSKRGIQTMYRLNVGGSAIKS
TRDSGLRRMWEADSSYMIITDAGAEAKNHSNITYASPNDTSIAPLLVYETARIMSNTDVM
EKRLNMSWKLEVDPDFDYLVRLHFCEFDYNKPNQRIFKIYINNKTAADNYDIFSRARGMN
KAYHEDYFDVMPSKSSNLWVQLGPDTTTGSAGTDALLNGLEVFKLSRNGNLAYVQKYEDV
PEKTTSKNLILWVGIGAGIASIVIVAGLIMLIICLCRRRRSKDDTKKNEAGWRPLFLHGA
TVTSTGNGNGKGSMQYQSLGTLRSGRRFTLAEIKAATNNFDESLVIGVGGFGKVFKAELD
DGTLGAIKRANPQSQQGLKEFETEIEMLSKLRHRHLVSMIGFCDEQNEMILVYEYMANGT
LRSHLFGSNLPSLSWKQRLEVCIGSARGLHYLHTGSERGIIHRDVKTTNILLDENLVAKM
ADFGLSKTGPSLEHTHVSTAVKGSFGYLDPEYFRRQQLTEKSDVYSFGVVLFEVLCARPV
INPSLPRDQINLAEWAMRFQRQRKLETIVNPQLAGNYSPESLMKFGEIAEKCLADEGKSR
PTMGEVLWHLEYVLQLHEAWLRKNAGEDSACDIRGLETVEERGTENSDDETHVDSNNKEE
EGESATDAMASGIDDFSQFVNQNGRPTMGEVLWHLEYVLQLHEAWLRKNAGEDSACDIRG
LETVEERGTENSDDETHVDSNNKEEEGESATDAMASGIDDFSQFVNQNGRCAYT
>NbCrRLK1L8
MLDATMKLWSCVKFLVVITTFCSSLSKVNSSKNDSNSYSFVLACGATSNATDADGRIWSP
DSTHLASGNSITSKAKYQDPSLVSDIPYMTARIFKTQTTYSFSVSPKSRHWIRLHFYPST
YDNFNCSNSFFSVTVWVFTLLNNFSASITAQALTQAYIIREFTLVPLQTDTLNITFSPSS
VYKDSFAFINGIEIISMPEIFQAAPMVGFSDQTMETEASSMQTMFRLNVGGQYIPSNNDS
GLGRIWYDDAPYLFGASFGVTSAANNSVKISYPPNLPNYIAPVDVYRTARSMGPNPDVNR
NYNLTWIFQIDGNFTYLMRLHFCEFQLTRVNQRVFNIYINNQTALEEADVISWTSAQGVP
AYKDFVIYATDQPGGDEIWLALHPNDKKKAEFYDSILNGLEIFKMNDTTGNLAGPNPVPS
PAPPPDTDSQPKPSFASNKSSKSGIIAGSVVGLAAGFGIVFGVVAFIKRKKNMNIGGKSS
RGGWLPIYSSSRTTETRTTISGKSSDSSHISNIGGGLCRHFTLAEIKHGTKNFDESLVIG
VGGFGKVYKGEIDGGTSVAIKRANPSSEQARGLHYLHTGARYTIIHRDVKTTNILLDDKW
VAKVSDFGLSKTGPNLHQTHVSTMVKGSFGYLDPEYFRRQQLTEKSDVYSFGVVLYEVLC
GRPALNPSLPKEQVSLADWALHCHRRHTTKEIVDPHIKGEITQECLKQFVDTAVSCLSDH
GTDRPSMGSMLWNLEYCLQMQNNPDGPKMVAEQKANDAYAMHTELLSIAEEGGEGEESEE
HSTEAVFSQIVNPQGR
>NbCrRLK1L9
MVIFVLVVVLSSVLIQESNAAFTPADNYLLACGSSKNVTFLGQIFVPDTTHSSVALESPE
NSIASTSNSTAPFSIYQSVRIFHTTTSYKFDIHQQGRYWVRLYFYPIPGHNLTSASITVV
TENFVLLNNFSFNKYKGKYLFKEYAINVTSDSLTIALIPSNNSVAFINAIEVVSVPDELI
PEQAVAVSPAAPFNGLSELALETVYRLNMGGPLVTAQNDTLGRTWENDVKYLHVNSSAVK
ASINPSSIKYPDTIRPEIAPNWVYATAETMGDANTANGNFNITWEFPVDPSFMYFIRVHF
CDIVSKSMNTLLFNLYINDDIALLDLDLSNSAGNLEVPYYKDFVSNSTTNSGILTVSVGP
DTGADWINAIMNGLEIMKISNAARSLSGVSSVETLLVMHHKKNKKGVIIGSAVGASAALA
TIGLCYCCLVARKSKTSQQGQGHPWLPLPLYGNSLTLTKMSTTSQKSGTASCISLVSANL
GRFFSFQEIMDATDKFDESLLLGVGGFGRVYKGTLEDGTRLAVKRGNPRSEQGLAEFRTE
IEMLSKLRHRHLVSLIGYCDERSEMILVYEYMANGPLRSHLYGTDLPPLSWKQRLEICIG
AARGLHYLHTGASQSIIHRDVKTTNILLDENFVAKVADFGLSKTGPALDQTHVSTAVKGS
FGYLDPEYFRRQQLTEKSDVYSFGVVLMEVLCTRPALNPVLPREQVNIAEWAMTWQKKGM
LDQIMDPNLAGKVTSASLKKFGETAEKCLADHGVDRPSMGDVLWNLEYALQLEETSSALA
EPDDNSTNHIPGIPLTPLEPFDNSVSMIEGINSGTDDDAEDAATSAVFSQLVNPRGR
>NbCrRLK1L10
MVAFQNSGVYQLLVEMVIFVLIVVLSRFLIQESNAAFAPADNYLLACGSSKNVTFLGQIF
VPDTTHSSVALESPENSIASTSNSTAPFSIYQSVRIFHTTTSYKFDIHQQGRHWVRLYFY
PIPGHNLTSASITVVTENFVLLNNFSFNKYKGKYLFKEYAINVTSDSLTIALIPSNNSVA
FINAIEVVSVPDELIPEQAVAVSPTAPFNVAFINAIEVVSVPDELIPEQAVAVSPAAPFN
GLYELALETVYRLNMGGPLVTAQNDTLGRTWENDVKYLHVNSSAVGVSVNPSSIKYPDTI
RPEIAPNWVYATAETMGDANTANGNFNITWEFPVDPSFMYFIRVHFCDIVSKSMNTLLFN
LYINDDIALLDLDLSNSAGNLEVPYYKDFVSNSTTNSGVLTVSVGPDTGADWINAIMNGL
EIMKISNTARSLSGVSSVETLFVMHHHKKNKKGVIIGSAVGASAALAIIGLCFCCLVARR
SKTSQQGQGHPWLPLPLYGNSLTLTKMSTTSQKSGTASCISLVSANLGRFFSFQEIMDAT
NKFDESLLLGVGGFGRVYKGTLEDGTRLAVKRGNPRSEQGQAEFRTEIEMLSKLRHRHLV
SLIGYCDERSEMILVYEYMANGPLRSHLYGTDLPPLSWKLRLEICIGAARGLHYLHTGAS
QSIIHRDVKTTNILLDENFVAKVADFGLSKTGPALDQTHVSTAVKGSFGYLDPEYFRRQQ
LTEKSDVYSFGVVLMEMLCTRPALNPVLPREQVNIAEWAMTWQKKGMLDQIMDPNLAGKV
TSASLKKFGETAEKCLADHGVDRPSMGDVLWNLEYALQLEETSSALAEPDDNSTNHISGI
PLTPLEPFDNSLSMIEGINSGTDDDAEDAATSAVFSQLVNPRGR
>NbCrRLK1L11
MMKETWDFGLLVKSLFLLVFGVLCVCGFDPADNFLIDCGSNKDTNVGNRVFMADKSAAKF
LSTSQNILADTPSNSITKADDSPLYQTARIFTQKSSYKFPISQAGRHWIRLYFFPFVYQE
YDMSKATFSVSTQQNVLLGNFTPKNVTVKEFSVNVTSRDLVITISPLSYSFAYINALEVV
SVPDILITDDASTISPAGMFSGMYAQALETVARVNMGGSLVSFDNDTLWRTWVTDQRYLT
EASSAKSVNKIASVKYPQDGVTPDIAPQTVYGTCTKMNVADTGNDPNANFNVTWTFDVEP
GFQYFIRLHFCDIVSTAANQLLFNIYVNSWNVANDFDPGQKVQGFLATASFNDYVTPPAR
SNRLNISVGPSPRSLFPDAFLNGLELLKLNNSQGSLTQVASVPTNPSSRAKKNVGVIVGV
SVGVPLILLMVGTLFCMHRRKKQEKLAQSKIWIPLSVNGGNSHTMGSKYSNGTTISAASN
LSYRVPFPALLEATSNFDESLVIGIGGFGKVYRGVLCDGTKVAVKRGNPKSQQGLAEFRT
EIEMLSQFRHRHLVSLMGYCDEKNEMILVYEYMENGTXSQFRHRHLVSLMGYCDEKNEMI
LVYEYMENGTLKSHLYGSDLPSMSWKQRLEICIGSARGLHYLHTGYAKAVIHRDVKSANI
LLDESFMAKVADFGLSKTGPELDQTHVSTAVKGSFGYLDPEYFRRQQLTEKSDVYSFGVV
LFEVLCARPVIDPSLPREMVNLAEWAMKWQKKGQLEQIIDPNLKGKIRPDSLRKFGETAE
KCLADFGVDRPSMGDVLWNLEYALQLQEAIIQDDPEENSTILIGELSPQVNDFSHVDAGA
SAARIESPNLDDLSGVSMSRVFSQLVKSEGR
>NbCrRLK1L12
MDKLIFSIESEYDMSKATFSVSTQQNVLLGNFTPKNVTVKEFSVNVTSRDLVITISPLSY
SFAYINALEVVSVPDILITDDASTISPAGTFSGMFSQALETVARVNMGGSLVSFDNDTLW
RTWVTDQSFLAQPSSAKSINKIASVKYPQDGVTPDIAPQTVYGTCSKMNVADTGNDPNAN
FNVTWTFDVEPGFQYFIRLHFCDIVSTAANQLLFNIYVNSWNVANDFDPGQKVQGFLATA
SFNDYVTPPARSNKLNISVGPSPRSLFPDAFLNGLELLKLNNSQGSLTQVASVPTSPSSR
AKKNVGVIVGEKLAQSKIWIPLSVNGGNSHTMGSKYSNGTTISAASNLSYRVPFPALLEA
TSNFDESLVIGIGGFGKVYRGVLCDGTKVAVKRGNPKSQQGLAEFRTEIEMLSQFRHRHL
VSLMGYCDEKNEMILVYEYMENGTLKSHLYGSDLPSMSWKQRLEICIGSARGLHYLHTGY
AKAVIHRDVKSANILLDESFMAKVADFGLSKTGPELDQTHVSTAVKGSFGYLDPEYFRRQ
QLTEKSDVYSFGVVLFEVLCARPVIDPSLPREMVNLAEWAMKWQKKGQLEQIIDPNLKGK
IRPDSLRKFGETAEKCLADFGVDRPSMGDVLWNLEYALQLQEAVIQDDPEENSTILIGEL
SPQVNDFSHVDVENHYIYVMLVKRLKIHRTILILWEMRADMHRRAMKD
>NbCrRLK1L13
MCSSLEFDPVDNYLIDCGSLENTTIGDRVFLADNLNSTRRVFVNTSLESIPFTYISSLYK
TARILNETSKFTFSIKKQGRYWIRLYFFPFSNDFFNLSSAKFSVSAQDFTLVKNFQPLNS
PFVKEYSLNITSNSLVLTFTPSATSFAFVNALEVISLPDEVVPVDVGVHNLRTQALETVV
RVNMGNIAVLPQNDTSWRSWEPDGRYLTGKNLVQFVSKTRAVNYTGGGSSRNIAPPLVYG
TATRLQSEKDPYTLANVTWLFNVDPGFDYFIRFHFCYIVRGPSDLIFNVFLNSQYVFKYL
DLNNETSNVFGAPYYMDVVTKLDNRNRIGISIGPTDVRNAYPDGLLNGLEIMKISNFKGS
FDASDVEIQSPSPGSKPKTWLILGSTIGGSILCIVLVVLSFLFCRSRTRAPVDHSTEDHH
TTVGSTTEEKQSIISNSNMGYWFPFRAVQEATDNFSENMIIGFGGFGKVYKGVLGDNTNV
AVKRGFPQSQQGLSEFKTEVEMLSQFRHRHLVSLIGYCNEKNEMIIIYEYMENGTLKDHL
YGSDLPNLDWRQRLEICIGSAKGLHYLHTGSQKAIIHRDVKSSNILLDENLRAKVSDFGL
SKIGPEIDQTHVSTAVKGSFGYLDPEYLTRQQLTEKSDVYSFGVVMFEILCGRPVIDPSR
SKEMVNLVEWVRNCLRTGDTETIVDPTIVREIRPESLIKFVKTAEKCLEEYGVDRPTMGD
VLWNLEYALKLQGKDEKTRQENEISENQLDNSVLSTEFSMGSMADIAGISMSKVFSNMVK
AENKDSCDIC
>NbCrRLK1L14
MHLIPLVIVLVVSSFLTQDSNAAFTPTDNYLIACGSSQNVTYIGQTYVPDTLHPSVSLET
KENSVSATSNTTAPSSIYQSARIFYRTTVYKFDIEQEGRHWVRLYFYPLPGHNLTSASMT
IVTENFVLLNNFSFKSYNGSSLFKEYAINVDSDSLTLALIPSNNSVAFINAIEVVSVPDE
LIPDQTVALSPLAPFNGLSGLALETVYRLNMGGPHLTAQNDTLGRTWENDAKYLHINSSA
ENASVSPSRIKYPATMTPEIAPNWVYATAETMGEANVPNVNFNITWIFTVDPNFMYFIRV
HFCDIVSESLNALLFNLYVNDDIALLDIDLSNLAGNLDVPLYKDFVSNSSVNSRMLKVSV
GPDTSADYINAIMNGLEIMKISNEARSFNGVQSVETFLVLPHKKSKIGIILGFALGASAA
LAFIGVCCCFFIACRSKTSNQRHRWLPPLYGNSLSLTKMSTISRASYISLGSPNVGRFFS
FQEILDSTNKFDESLLLGVGGFGKVYKGTLEDGTRLAIKRGNQGSEQGLAEFQTEIEMLS
KLRHRHLVSLIGYCDEMSEMILVYEYMANGPLRSHLYGTDLPPLSWKQRLEICIGAAKGL
HYLHTGAAQSIIHRDVKTTNILLDENFVAKVADFGLSKAGPALDQTHVSTAVKGSFGYLD
PEYFRRQQLTEKSDVYSFGVVLMEVLCTRPALNPVLPREQVNIAEWAMIWQKKGMLDLIM
DTNLKGKVNPAALKKFGETTEKCLAEHGVDSPSMGDVLWNLEYALQLEEASSALAEPDDN
STNHIPGIPLTPVEPFDKSVSKIEGINSKTDDAGDAANNAVFSQLVNPRGR
>NbCrRLK1L15
MLNIKKIGTHFLRLHFSPFTAQNYDLRKAGFSFSANGVLLFSNFSVKTTVLREFILMVDN
FELEIEFTPTYESNFAFVNAIEVFSAPDDFIVGDGAKSVGPKGIQEFSQNMTLQTLETVH
RINVGGLNLTPFNDTMWRSWVPDEDFLALKSASKIARTSHVPNYQKGGATREIAPDNVYM
TAQQMNRENVTTDFIFNITWNFPVDIGDASHFVRLHFCDIVSMALGQLYFNVYLNGFTAY
KDLDLSSVTFHELATPYYIDFVVYSGSSGVVQVSIDPSNLSSTMRMNAILNGVEIMKMVN
YVASKSGSKKRNVWVIVSSFLGSFILLSVVILAALLFFVCRKRKLKPKRSESAGWTPLRQ
YGSTSHGTLSDGTSAGPNGFLGQRIPFAEIQLATNNFDKSLIVGSGGFGMVYKAVLGDNR
KVAIKRGVPGSRQGLPEFHTEITVLSKIRHHHLVSLVGYCEEQSEMILVYEYMEKGALKR
HLYGPGITPLSWKQRLEICIGAARGLHYLHTGFAQGIIHRDIKSTNILLDENYVAKVADF
GLSRTGPCLNETHVSTGVKGSFGYLDPEYFRRRQLTDKSDVYSFGVVLFEVLCARPAIDP
LLSREQVNLAEWAMLWQKDGQLEQIVDPRIRAEIKLSCLKKFGQTAEKCLADYGIDRPTM
GDVLWNLEYAFQLQESDSLTEPHEISNSIAPRLSLPEGLHNTQYEAYTRDGASHISTSQV
FSQLMTNDGR
>NbCrRLK1L16
MVNLRIVHVMPLVLALAVSSFLTQDSNAAFTPTDNYLIACGSSQNVTYIGQTYVPDTLHS
SVSLESKENSIAATSNTSSPSSIYQSARIFYRTTVYNFNIKQEGRHWVRLYFYPLPGHNL
TSASMTVVTENFVLLNNFSFKSYNGSYLFKEYAINVDSDSLTLALIPSNNSIAFINAIEV
VSAPAELIPDQAVALSPLAPFNGLSRLALETVYRLNMGGPQLTAQNDTLGRMWENDTKYL
HINSSAVNASVSPSSIKYTATMTPEIAPNWVYATAETMGNANVPNVNFNITWIFTIDPNF
MYFIRVHFCDIVSESLNALLFNFYVNDDIALLDIDLSNLAGNLDVPLYKDFVSNSSVNSS
MLKVSVGPDTSADYINAIMNGLEIMKISNEARSFNGIQSVETFLVLPHKKSKIGIILGFA
FGASAALAFIGLYCFFFIARRSKTSNQRHSWLPPLYGNSLSLTKMSTISRASYISLASPN
VGRFFSFQEILDSTNKFDESLLLGVGGFGRVYKGTLEDGTRLAIKRGNQGSEQGLAEFQT
EIEMLSKLRHRHLVSLIGYCDEMSEMILVYEYMANGPLRSHLYGTDLPPLSWKQRLEICI
GAAKGLHYLHTGAAQSIIHRDVKTTNILLDENFVAKVADFGLSKAGPALDQTHVSTAVKG
SFGYLDPEYFRRQQLTEKSDVYSFGVVLMEVLCTRPALNPVLPREQVNIAEWAMIWQKKG
MLDRIMDTNLKGKVNPAALKKFGETAAKCLAEHGVDRPSMGDVLWNLEYALQLEEASSAL
AEPDDNSTNHISGIPLTPVEPFDKSVSKIEGINPKTDDDTRDAANNAVFSQLVNPRGR
>NbCrRLK1L17
MQSTSSSFFFHIHFHLHNYCPLHFTSLHFTSSPPFLSMANLFKIFCFSLLFLLSLPSYSI
SSSSNYTFPQKYFINCGSHSSVPAVAITFSGDLISDSDHSSSAVGPTSTGLAEIYKTARI
FRQDSSYDLETEENGFYIVRLHFFPFSDLFNAKFDILASGFLLLSNFTVPRNKTSPVIKE
FLLPVKNSKLKISFKPQESSFAFVNAIEAFITPQDFIPESATHVTRQGNSNISNKDLSLS
ALSVIHRINVGGSVITPENDTMRRNWLPDDGYLFIKESAKNHSMFTDSLNYDTEQGASRY
DAPDFVYKTAKEMNEVVEGNDNNLFNITWDFEVNKNGIFFVRLHFCDVSSQQRNQTVFNV
YMNGVYGQPISPFDRLSQMAAPFYVDFVVDSDGSGFMNISVGPRSDSRTQNAFLNGVEIM
QLINERGSVQDRNGQTKNRSLLIIIGATVGGVVAVLILVSAVVILFCLKSRKATPVESVD
PWQVVNANGTSSHSRTTIRTSPIGSTTPDMNLGLKISLAEIVYATNNFDPTFMIGEGGFG
KVYEGTFQDDVKVAVKRSEPGHGQGLMEFQNEIMVLSKIRHQRLVSLIGYCDERNEMILV
YEFMEKGTLREHLYSSNEDLGKSSSRSELSWDQRLEICIGAAEGLQYLHTGLNGPVIHRD
IKSTNILLDEHYVAKVADFGLSKSDPADLTHISTDVKGSFGYLDPDYIRSMQLTQKSDVY
SFGVVLLEVLCARPAVNTQLPRDQVNLAEWGLSWQRKNQLEKIIDPLLEGKIKPNSLRKF
GETIEKCLQEYGSDRPNMVDVLWDLKYALQLQNSAILPQEFHEDSTTDVSWQLALPGIHR
LPSIDVSISIASASESEVFS
>NbCrRLK1L18
MKEVKKLVNLLRNLEKADIYTISTKEIGRHWLRLHFYPVKNNQHNLKSAVFSVVANGITL
LHEFSFSKLGKIDPLLKEYVVEIGGSSFENLVLTLTPSSGSIAFINGIEVVSIPEGQFDF
SVIPIPMGPGFVIPSSVALETAYRVNMGGPKLTPRNDTLWRIWNSDHSFLVHPSSARNVT
KDPKTVKYPAGESVDIAPNWVYATAQEMADAKVMDQKFNITWAFQVEHGFTYFIRMHFCD
IVSASLNNLIFDVYINNQTAVESLDLSTKTMALSAAYFADFVVNMTTGSDKIFVQVGPSN
LRTTQANAILNGLEIMKMSNPSNSLDVEFIGYFSNSKKSNTKRHIMVAIFATVGGLAGLL
LIAASCFLCFVCFRKPKVLAKQKSLSWLSFPHQVGISETKISAGSFASTTPSRTLGRVFA
FSEIREATEDFDESLVIGVGGFGKVYKGVLENGVMVAVKRGNSKSQQGLVEFRTEIEMLS
KLRHRQLVSLIGYCEELNEMILVYEFMAGGPLRKHLYGSDIPHLSWKQRLEVCIGAAKGL
HYLHTGAAECIIHRDVKTTNILLDENLTAKVADFGLSKLGPALDQTHVSTAVKGSFGYLD
PEYYRRQQLTEKSDVYSFGVVLMEVLCARSAINPSLPREQVNIAEWAMHWQKKGQLEQII
DPYLVRKVSIDSLRKYGETAEKCLAEYGCERPSMGDVLWNLEYALHLQEAAAQSLEDENS
HNIPDLPYSIPRVESGLADEIDIVSHGESDVTTSSGVFSQLMNPKGR
>NbCrRLK1L19
MKLWSCVKFLVIITTFCSGLIKVNSSENGSSSYSFVLACGATSNATDADGRIWSPDSTHL
PSGNSIASKAKYQDPSLVSDIPYMTARIFKTQTTYSFPVSPKSRHWIRLHFYPSSYDNFN
CSNSFFSVTVGGFTLLNNFSASITAQALTQAYIIREFTLAPLQTNTLNITFNPSSVYKDS
FAFINGIEIVSMPEIFQPAPMVGFSDQTMETEASSMQTMFRLNVGGQYIPSNNDSGLGRI
WYDDAPYLFGASFGVTSAANNSVKISYPPNLPNYIAPVDVYRTARSMGPNPDVNRNYNLT
WIFQIDGNFTYLVRLHFCEFQLTRMNQRVFNVYINNQTALKEADVISWTSAQGVPAYKDF
VIYATDQPGSDEMWVALHPNDNTKAEFYDSILNGLEIFKINDTRGTLAGPNPVPSPAPPP
NTDSQRKPSFASNKSSKSGIIAGSVVGLAAGFGIVFGVVAFIKRKKNMNNGGKSSRGGWL
PIYSSSRTTETRTTISGKSSGSSHISNIGGGLCRHFTLAEIKHGTKNFDESLVIGVGGFG
KVYKGEIDGGTSVAIKRANPSSEQGLHEFQTEIELLSKLRHRHLVSLIGACEENEEMILV
YDYMANGTLREHLYKHNKPTLSWKQRLDICIGAARGLHYLHTGARYTIIHRDVKTTNILL
DDKWVAKVSDFGLSKTGPNLHQTHVSTMVKGSFGYLDPEYFRRQQLTEKSDVYSFGVVLY
EVLCGRPALNPSLPKEQVSLADWALHCHRRHTTKEIVDPHIKEEITQECLKQFVDTAISC
LSDHGTDRPSMGSVLWNLEYCLQMQNNPDGPKMVAEQKAKDAYAMHTELLSITEEGGEGE
ESEEHSTEAVFSQIVNPQGR
>NbCrRLK1L20
MMNSWSLFILVLGFLCVSGFNPSDNYLIDCGSTKDTNVGNRVFVSDKSASKFLSTAQNIL
ADTHSNSISKANDSPLYQTARIFTSTSSYKFPITKTGRHWIRLYFYPFEYKTYDLSSATF
SVSTQQIVLLANFSPKNVSFKEFSVNVTTSDLEITFSPLADSIAYINALEIVSVPDSLIT
DDASTFDPSGVFSDMYAQALETVARVNMGGSAVSFENDTLWRSWVTDKSYLIQPDFAKSL
SKVGSVKYTPGGATSDIAPPTVYGTCTKMNVDASGNDAIANFNVTWAFNVDRGFQYFIRL
HLCDIVSTAANQLLFNVYVDSSNAASDFDLSSKVQGRLATSYYMDFVTPPAKSNNLSISI
GPSSKSAYPDAFLNGLELLKLNNTQGSLADMASVPPSTNSGSKNNIGIIVGVSVGVTLAL
LMVGVLFCMHRKRKQEQLRLSKMWIPLSIGGGMSHTMGSKYSNGTTMSAASNLSYRIPFA
AMKEATKNFDESLVIGIGGFGKVFKGVLYDGTKVAVKRGNPSSHQGLREFQTEIEMLSQF
RHRHLVSLIGYCDEKNEMILVYEYMENGTLKSHLYGSDMPSMSWKQRLEICIGAARGLHY
LHTGYAQAVIHRDVKSANILLDENLMAKVADFGLSKAGPELDQTHVSTAVKGSFGYLDPE
YFRRQQLTEKSDLYSFGVVLFEVLCARHVIDPSLPREMVNLAEWALKWQKKGQLEQIIDR
NLAGKIRPDSLRKFGETAEKCLADYGVDRPSMGDVLWNLEYALQLQEAVMQVDPEENSTI
LIGELSPQVNDLSRVDANASAVQFEGSNLDDLSGVSMSKVFSQLVKSEGR
>NbCrRLK1L21
MTEGSKFCFLLAFTFLWLAVVVKVTLAQNSAPGDDILLNCGGPDGLKDADGRKWGSDIGS
TYLKGSKSSTSDAADQKPSVPQVPFMSARVFQSEFTYSFPVAPGRKFVRLYFYPSSYNKL
NATNAIFSVTVGPYSLLRNFSAAQTAEALNYDYLTKEFSINVPSETLNMTFTPSPNTSNS
FAFVNGIEIISHRDIYNTEDGTTFIVGQTAAFIIDNSTALENVYRLNVGGNVISPSADTG
MFRSWSDDSQYIFGAANGVTDTADDENVTVSYPEGTPSDIAPLDVYKTARSMGPTAQINL
QYNLTWVFSVDSGFSYLVRLHFCEITMNITKVNQRVFAIYMNNQTAEPAADVIAWAGSNG
VPFHKDYVVSVRSGAPQQDLWLALHPNVASKSNWYDAILNGVEIFKVNDTNGNLAGPNPI
PVPEPDHIDPLPSKKGQSKSNKSAIGGGVGGGIAAVILIGLAVCLVTRRRKHGKVQSPSD
GPSGWLPLSLYGNSHTSGSAKTNTTGSYASSLPSNLCRHFSFAEIKAATNNFDESLLLGV
GGFGKVYKGEIDGGTKVAIKRGNPLSEQGVHEFQTEIELLSKLRHRHLVSLIGYCEENCE
MILVYDYMAHGTLREHLYKTQKPPLPWKQRLDIGIGAARGLHYLHTGAKHNIIHRDVKTT
NILLDEKWVAKVSDFGLSKTGPTLDHTHVSTVVKGSFGYLDPEYFRRQQLTDKSDVYSFG
VVLFELLCARPALNPTLPKEQVSLAEWAFHCYKKGTFDQIIDPYLKGKIAPECLKKFTET
AVKCVSDVGVDRPSMGDVLWNLEFALQLQESAEECGKGFGKMDIEEGFDVTCKGKKDLNE
SAGFDASMTDSRSSGISMSIGGRSLASDDSDGLTPSAVFSQIMNPKGR
>NbCrRLK1L22
MPRGSPPPPHFISFLSSSIMANILMAFICLNILRPSSIMSVSAQSDTASAKSFPAFTPSD
NYLVDCGSTSPTTLPGNRTFQPDQNTAKYLAYSGRDIQASAPENDNNVPSPIYLNAKIFN
SEATYTFHVTNLGLHWIRLHFFPLKINEFNLQTAKFSVSTDKLVLLRDFQMEKNEAIMKE
FLVNVTTERYDIKFSPSEGSIAFINAIEFVTAPSQVLDYSVPLLFPVSQKFDLSSSNFET
TYRLNIGGSFLDATNDTLGRNWLPDSPFRNSATGQVVTVPPSAIQYPTPGGSPFIAPPTV
YSTAVKMADSETTIPNFNISWMMDIDTAYPYLIRLHFCDIISKALNELYFSVYINDKMAI
SGLDLSSLTNNHLSTAFYKDFVVDSSSSSNPLSVKVSPVNDVQGFRNAILNGLEVFRMNN
SLGSFDGEYGVNGKKSSGPSKTVAYVGFAMMFGAFVGLGAIVFKWQKRPQDWQKRNSFSS
WLLPLHAGDTSFMASKASLSRKSQFFSSTMGLGRYFSFAELSDATNNWDSNAIIGVGGFG
NVYYGEIDNGTKVAVKRGNPQSEQGINEFQTEIQMLSKLRHRHLVSLIGYCDENTEMILV
YEFMQNGPFRDHLYGKNLPSLSWKQRLEICIGSARGLHYLHTGASTAIIHRDVKTTNILL
DENLVAKMADFGLSKDCLSTESHVSTAVKGSFGYLDPEYFRKQQLTDKSDVYSFGVVLLE
ALCARPAINPALPREQVNLAEWALQWKRKGLLDKIVDPNLVGQINPESMKKFAEAAEKCL
AECGADRPSMGDVLWNLEYALQLQEASLQGKTEEENKASAAPASPAIVAPTPAPASAPST
PDNRPISSPEQTRNPAELQTIDDHSGTAMFAQFAELNGR
>NbCrRLK1L23
MATFLLFFFILTTTPSVILYVFAQSDSADTAPAKSFPNFTPKDNYLIDCGATSPTTLPGN
KNFQPDQNTAKYLSYSGKDISASASENFTVPSNIYLNAKIFTTEATYTFHATSPGLHWIR
LHFLPFKYNEYDLKTVKFSVQTDTLVLLRDVQFAKNEVVVKEFIVDVTNERYAIKFQPAE
GSVAFINAIEFVTVPDKLLDTSVPVLFPVSQKFDLSKSNFVTIYRLNVGGPMLDSTNDTI
GRNWLPDSQFRNNATGEEVSTQPSVINYLKSGGSPLIAPPTVYSSAVKMADSETTLQNFN
ISWTMDIDTAYSHLIRLHFCDIISKALNELYFNVYINDKMAVSGLDLSSLTNHLATAFYK
DFVVDSSMVSNPLVVRVSPVNDAQGFRNAILNGVEVFRMNNSVGSLDGEYGVDGKKQSGP
SKTVAYVGFAMMFGAFVGLGAMAVKWQKRPQDWQKRNSFSSWLLPLHAGDTTFMSSASRK
SQFFSSTMGGLGRYFSFAELSDATRNWDPTEIIGVGGFGNVYYGELDDGTKVAVKRGNPQ
SEQGINEFQTEIQMLSKLRHRHLVSLIGYCDESCEMILVYEFMENGPFRDHLYGKDMPPL
TWKQRLDICIGAARGLHYLHTGAATGIIHRDVKTTNILLDENFVAKMADFGLSKDGPTTD
QTHVSTAVKGSFGYLDPEYFRTQQLTDKSDVFSFGVVLLEALCARPAINPALPREQVNLA
EWAMQWKRKGLLDKVLDPTLVGQVNPESLKKFAEAAEKCLADYGDERPTMGDVLWNLEYA
LQLQEASLQGKAEDENKAVIATPVTPPIVAVAPAAAVVVSTTHNQQSRNPAEVQAVDDNS
ETAMFAPFAALNGR
>NbCrRLK1L24
MQQNMRERKHHFVIFAFLVLFFANIATSTSNGKFTPADTYLINCGSPDTTLLDDGRTFKS
DPQSASYLSTDQTILASVKSLQEKVSFSSESLLYQTARIFESESLYRFLVFQPGRHWVRL
YFYPLSHPNYNLTSAMFSVSCDSIVLLHDFSVQDTSKTVFKEYLINITSSQFTLKFSPQK
KSFAFINAIEFVSAPDDLIPDSAAAVSPVGDFNGLSQFAFEVSYRLNIGGSIVTPKNDTL
WRTWLPDDQYMVFPQGAQNVSVPPETIKYPDGGATPLIAPRWVYATADRMADANIANSNF
KLTWEMNVDPSFSYLIRMHFCDIVSQGLNELYFNVYINEITGVSSLDLSTLTSDLSTPYY
KDFVLNATAITNGSIIVQVGPAADVLSSLPNAILNGLEVIKISNMAGSLDGLFSSGGLNA
GLAPKTRGMRIAAAFGLAMGVTAVVLLVMGIVRWRRKPKNGWERQKTFSSWLPLNASYCS
FMSSKSKTSCSTIISSGLNFGRLFTFNEIKIATKNFDEKAVIGVGGFGKVYLGELEDGIK
LAIKRGNSSSSQGINEFRTEIELLSKLRHRHLVSLIGYCDEQSEMILVYEYMSNGPLRDH
IYGSTLPTLSWRQRLEICIGAARGLHYLHTGSTQGIIHRDIKTTNILLDENFVAKMADFG
LSKTGPSLEQTHVSTAVKGSFGYLDPEYFRRQQLTEKSDVYSFGVVLFEVLCARPALDPA
LPREQVNLAEWAMQQHRKGSLEKIIDPNLAGTIRPEALRKYVEAAEKCLAEYGVDRPTMG
DVLWNLEYALQLEGASPQTDLPVENENENSKPSSSEQPETNPKANKEDQLINISDDSGVV
VGSPMFLEDFQGR
>NbCrRLK1L25
MLTKIVHILLLFVCVSSISRSLHVAKGDDHNTLFLACGSENGGTDEDERKWEPDAKYLIS
GDKSISSQPEFHDPSSPSVVPYINARIFQSEFSYNLPVKNQTTYILLRLYFNPSPYPNFN
ISNSYITVSVGKFTLLSNFSAFITAQAFSQSYIIKEYILTPVNSPTLEIKIKPFGNSPFA
FINGIEMITSPDLFFGPDPTLVGFDVEFATAQQTISVKDHIMELLYRVNVGGQYIPPKND
SGGLMRSWYEDTPYVDGAASGVTMSSNMTIRYDDLPTYIAPLAVYESCRAMGYDSNLNLQ
YNLTWVFNVDPGFSYLVRFHWCDFTIDATRVNSLVFNVYINGQIAERDMDLIAYKNGKKA
IPLEKDYVTHIIDDKSGKDKLWIAVHPSGIGTEFANALVNGIEIFKMNAGNTSLAGRNPT
ISDLMKKHQEAEQSKKETPRPFADEEKSHSTSAIITGAAGGVAAFGVAAVLLIVAYKRKT
RTAPGAEGTTSWLPIYGNSHSSSSKSASGRSCGSTTISSDAASNCRYFSLAEIKQATKNF
DESYVIGVGGFGKVYKGVIDGDTKVAIKRSNPSSQQGVNEFQTEIEMLSKLRHRHLVSLI
GFCEENNEMVLVYDHMAHGTLREHLYKGNKTILSWKQRLEICIGAARGLHYLHTGAKYTI
IHRDVKSTNILLNDKWVAKVSDFGLSKTGPNMNQGHVTTVVKGSFGYLDPEYFRRQQLTE
KSDVYSFGVVLFEVLCARPALNPNLSKEQVSLADWALACQRKGNLEDIIDPQLKGKINPE
CLKKFAQTAQKCLADNGIDRPSMGDVLWNLEYALQLEENPDGVASKCDATKNAEIVDQHS
LIAMHRSTLSLESDTADNNNNNTDDVFSQIVNQTGR
>NbCrRLK1L26
MTEGSKFCFLLASTFLLLAVVVKVTLAQNSATGDDILLNCGGPDGLKDADGRKWGSDIGS
TYLKGSKSSISDAADQKPSVPQVPFMSARVFQSEFTYSFPVAPGRKFVRLYFYPSSYNKL
NATNAIFSVTVGPYSLLRNFSAAQTAEALNYDYLTKEFSINVPSETLNMTFTPSPNTSNS
FAFVNGIEIISHPDIYNTEDGTTSIVGQTAAFIIDNSTALENVYRLNVGGNVISPSADTG
MFRSWSDDSQYIFGAANGVTDTADDENVTVSYPEGTPSDIAPLDVYKTARSMGPTAQINL
QFNLTWVFSVDSGFSYLVRLHFCEITMNITKVNQRVFAIYMNNQTAEPAADVIAWAGSNG
VPFHKDYVVSVRSGAPQQDLWLALHPNVASKSNWYDAILNGVEIFKVNDTNGNLAGPNPI
PVPEPDHIDPLLSKKGQSKSNKSAIGGGVGGGIAAVILIGLVVCLVTRRRKHGKVQSPSD
GPSGWLPLSLYGNSHTSGSAKTNTTGSYASSLPSNLCRHFSFAEIKAATNNFDESLLLGV
GGFGKVYKGEIDGGTKVAIKRGNPLSEQGVHEFQTEIEMLSKLRHRHLVSLIGYCEENCE
MILVYDYMAHGTLREHLYKTQKPPLPWKQRLDIGIGAARGLHYLHTGAKHNIIHRDVKTT
NILLDEKWVAKVSDFGLSKTGPTLDHTHVSTVVKGSFGYLDPEYFRRQQLTDKSDVYSFG
VVLFELLCARPALNPTLPKEQVSLAEWAFHCYKKGTFDQIIDPYLKGKIAPECLKKFTET
AVKCVSDVGVDRPSMGDVLWNLEFALQLQESAEECGKGFGKMDIEEGFDVTCKGKKDLNE
SAGFDASMTDSRSSGISMSIGGRSLASDDSDGLTPSAVFSQIMNPKGR
>NbCrRLK1L27
MKNCKVILFFVLYLFLIYLSTAFSPQDNYLINCGSNTDAIVDNRHFLGDSNDQNSVHTSQ
GKSIFQENPNPSSNLSFLYTTARVFNGASKYVLNIKKIGTHFLRLHFSPFTAQNYDLRKA
SFSFSANGVLLFSNFSVNTTVLREFILMVDNFELEIEFTPTYESNFAFVSAIEVFSAPDD
FIIGDGAKSVGPRGIQEFNQNMTLQTLETVHRINVGGLKLTPFNDTMWRSWVPDEDFLVL
KSAAKIARTSHVPKYQNGGATREIAPDNVYMTAQQMNRENVTTDFIFNITWNFLVDIGDA
SHFVRLHFCDIVSMAPGQLLFNVYLNGFTASKDLDLSSVTFRELATPYYIDFVVYSGSSG
VVQVSIDPSNLSSTMRRNAILNGVEIMKMVNYVASKSGSKKRNVWVIVSSVLGSFILLSV
VILVALLVFVCRKKKLKPKRSESAGWTPLRQYGSTSHGTLSDGTSVGPNGFLGQRIPFAE
IQSATNNFDKSLIVGSGGFGMVYKAVLGDNRKVAIKRGVPGSRQGLPEFHTEITVLSKIR
HHHLVSLVGYCEEQSEMILVYEYMEKGPLKRHLYGPGITPLSWKQRVEICIGAARGLHYL
HTGFAQGIIHRDIKSTNILLDENYVAKVADFGLSRTGPCLNETHVSTGVKGSFGYLDPEY
FRRRQLTDKSDVYSFGVVLFEVLCARPAXFRLP
>NbCrRLK1L28
MVGVIPIPMGPGFVIPSSVALETAYRVNMGGPKVTPRNDTLWRIWNSDHSFLVHPSSARN
VTKDPKTVKYPAGESVDIAPNWVYATAQEMADAKVMDQKFNITWAFQVEHGFTYFIRMHF
CDIVSASLNNLIFDVYINNQTAVESLDISTKTMALSAAYFADFVVNMTMESDKIFVQVGP
SNLRTTQANAILNGLEIMKMSNPSNSLDGEFVIYSSDSKRSNTKRHVMVAIFATVGGLAG
LLLIAASCFLCFVCFRKPKVLAKQKSLSWLSFPHQVGISETKISAGSFASTTPSRTLGRV
FAFSEIREATKDFDESLVIGVGGFGKVYKGVLENGVMVAVKRGNSKSQQGLVEFRTEIEM
LSKLRHRHLVSLIGYCEELNEMILVYEFMAGGPLRKHLYGSDIPHLSWKQRLEVCIGAAK
GLHYLHTGAAECIIHRDVKTTNILLDENLTAKVADFGLSKFGPALDQTHVSTAVKGSFGY
LDPEYYRRQQLTEKSDVYSFGVVLMEVLCARSAINPSLPREQVNIAEWAMHWQKKGQLEQ
IIDPYLVRKVSIDSLRKYGETAEKCLAEYGCERPSMGDVLWNLEYALHLQEAATQSLEDE
NSHNIPDIPYSIPRVESGPADEIDIVSHGESDVTTSSGVFSQLMNPKGR
>NbCrRLK1L29
MCSSLEFDPVDNFLIDCGSTENTTIGDRVFLADNLNSTQRVFVNTSLESIPSTYSSSLYK
TARILNETSKFTFSIKKQGRHWIRLYFFPFSNDFFNLSSAKFSVSTQNFTLVKNFQSWNA
TSVKEYSLNITSTSLVLTFTPSATSFAFVNALEIISLPDEVIPVDAGIHNLRTQALETVV
RVNMGNIAVLPQNDTSWRSWKPDERYLTGKNLAQFVSNTQAVNYTRGGPSRNIAPPLVYG
TATRLQSEKDPNTLANVTWSFNVDPGFDYFIRFHFCYIVKGPSGNLIFNVFLNSQFVFKY
LDLNNETSNVFGAPFYMDVVTRLDNRHSIGISIGPTDVSNAYPDGLLNGLEIMKISNFKG
SLDASDVEIQSSSAGSKSKTWLILGSFIGVSITCIVLVVLAFLFCRSRIRAPVDHSTEDH
HTTVGSTTEENKSVISNSHMGYWFPFRAVQEATDNFSENMVIGFGGFGKVYKGVLRDNTT
VAVKRGFPQSQQGLSEFKTEVEMLSQFRHRHLVSLIGYCNEKNEMIIIYEYMENGTLKDH
LYGSDFPNLNWRQRLEICIGSAKGLHYLHTGSQKAIIHRDVKSSNILLDENLRAKVSDFG
LSKIGPEIDQTHVSTAVKGSFGYLDPEYLTRLQLTEKSDVYSFGVVMFEVLCGRPVIDPS
RSKEMVNLVEWVRTCLRTGDSETIVDPTIIREIRPESLIKFVKTGEKCLEEYGVDRPTMG
DVLWNLEYALKLQGKDEKTRQENEISENQLDNSVLSTEFSMGSMADIAGISMSKVFSNMV
NAENKDSCDIC
>NbCrRLK1L30
MEFRFFIFFLWFLFLLINGSRAQPDCGGKDNFTDELGLEWTPDTQMISGDIANISVFNET
RTQYMTLRYFPADNRKYCYTLDVIPRNRYLVRATFLYGNFDDNNFYPKFDISLGATRWAT
IVISDANTMEYQELIFLATDPSISVCLSNATTGQPFISTLELRSFNGSIYMNEYENDFFM
SVSARINFGAESDDPVRYPDDPFDRIWASDTIKKANYLVDVAAGTERVSTKMPIDVNTVN
GEMPPQKAMQTAVVGRNGSLTYRLNLDGFPGFGWAFVYFAEIEDLDPSDTRKFRLVLPGD
PDISKLVVNIQENAHGRYRLYEPGYFNLSLPFVLSFRFGKTADSTMGPLLNAMEINRYVK
RTGGSLDGQVISSLISRYSSANWTNEGGDPCLPVPWSWIRCDSDILPRITSIKLSGENLT
GNIPPELTKLSGLVELWLDGNSLTGPIPDFSGCPNLQIIHLENNQLSGELPSSLEGLTSL
KELYVQNNRLTGSVTSGLLNNGVILNYTGNINLREGDSNHSRKKIIIGSTVGASALLLAT
VASCILLQKGKKSSPKQGLLEQNLPPQRFVSSFGDAATEAAHCFTLAELEEATRNFEKKV
GSGGFGVVYYGKLKDGKEIAVKVLTNNSFQGKREFSNEVALLSRIHHRNLVQFMGFCQED
GKSILLYEFMHNGTLKEHLYGIEYLHMGCVPSIIHRDVKTSNILLDKNMRAKVLDFGLSK
LAVDGASHVSSIVRGTVGYLDPEYYISQQLTDKSDVYSFGVILLELISGQEAISNENFGL
NCRNIVQWAKLHIESGDIQGIIDPALHNDYDIQSIWKIAEKALMCVQPHGSMRPSISEVI
KEIQDAIAIERGAEAVREGSSDDISRHSMHSSLHAGSVDLGASDHYLSIDESITKPTAR
>NbCrRLK1L31
MATTISLISFLLLLSFAAATVSVTPPQNNATVHFLLNCGASSDATDEDDRLWNTDIHFTN
LLPSNFRTISKSAIASEQGSVTTVPYMNARIFESQFTYTFPVSPGTKFLRLYFYPADYSG
GRFNKSESFFSVTANHVTLLSNFSAFLTVSASGDESNKRIRKEYVINVDESQRLNISFSP
SPNSYAFVNGIEIVSMPTDLYIRGDEYGIKLLQGQNNFYYINNSTALETLYRLNVGGNFV
SSKEDTGMYREWAADQNFVVGLGFQTPHLDVNITYTPQTPAYTAPTIVYTTSRTMANYSQ
RLGWTFPLDSGFYYLFRLHFCEFQLEIKDANYRVFDISIGNQTAQKLADVIQMSGGRRIP
VYRDYVVYVRDTDGRRSKEDEWLELRPNMEIKAVYANAILNGLEIFKLNDTHGNLAVPNP
ELHLQVPINSPPINKDKKSSHTVIYVIAGVISGIAALSILGFFISRRLKSGKDSVGSVTK
TSWMSITSESTRKTGRSGSSMLPSDLCRHFLLDEIKTATGNFDDNFVIGHGGFGNVYKGY
IDNGTTIVAVKRLNPSSKQGAREFQTEIEMLSKLRHLHLVSLIGYCDDNYEMILVYDYMT
HGTLRDHLYRSNNAPLPWKKRLEICIGAAKGLCYLHTGTKHTIIHRDVKSTNILLDDKWV
AKLSDFGLSKVGPLGGTDITHVSTAVKGSFGYLDPEYYKRQQLTEKSDVYSFGVVLFEML
CARPAIIQNLPKGQVNLADWACRCCRKGTLDQIIDPCLEGQIAPECLSKFAEVAYSCLKD
EGVQRPPMSNVVWTLEFALQLQEAADNRGQTVEGYSYPPSPSLPFILNDQTNISTDESEA
FSGSGKVGGKSTNSGTSMTRSSDKLKSDTIFSEIGNPLGR
