# Supplementary material for: Genome-wide identification and analysis of Catharanthus roseus RLK1-like kinases in Nicotiana benthamiana
Source: BMC Plant Biol. 2021 Sep 18;21:425. doi: 10.1186/s12870-021-03208-x (PMC8449480; doi:10.1186/s12870-021-03208-x)
Supplement: Supplementary file 2 — Additional file 2: Table S2. The MEME motif sequences and lengths of NbCrRLK1Ls. [file 12870_2021_3208_MOESM2_ESM.xlsx]

## Sheet: Sheet1
Additional file 2：Table S2 The MEME motif sequence and length of NbCrRLK1Ls
Motif	Width	Sequence
MEME-1	50	QTHVSTAVKGSFGYLDPEYFRRQQLTEKSDVYSFGVVLFEVLCARPAJNP
MEME-2	50	RHRHLVSLIGYCDENNEMILVYEYMANGTLRDHLYGSDLPPLSWKQRLEI
MEME-3	50	CIGAARGLHYLHTGAAQGIIHRDVKTTNILLDENFVAKVADFGLSKTGPA
MEME-4	50	IIDPNLKGKIRPESLKKFGETAEKCLADYGVDRPSMGDVLWNLEYALQLQ
MEME-5	29	GTKVAVKRGNPSSZQGLNEFQTEIEMLSK
MEME-6	29	FAEIKEATNNFDESLVIGVGGFGKVYKGE
MEME-7	29	NVANQNFNLTWIFNVDPGFSYLIRLHFCD
MEME-8	21	LPREQVNLAEWAMHWQRKGQL
MEME-9	27	FNGLSSQALETVYRLNVGGSAVTPKND
MEME-10	21	BAILNGLEIMKMNNTAGSLDG
