# Supplementary material for: Genome-wide identification and analysis of Catharanthus roseus RLK1-like kinases in Nicotiana benthamiana
Source: BMC Plant Biol. 2021 Sep 18;21:425. doi: 10.1186/s12870-021-03208-x (PMC8449480; doi:10.1186/s12870-021-03208-x)
Supplement: Supplementary file 3 — Additional file 3: Table S3. Cis-acting elements in NbCrRLK1Ls. [file 12870_2021_3208_MOESM3_ESM.xlsx]

## Sheet: Sheet1
Additional file 3: Table S3 Cis-acting elements in NbCrRLK1Ls
Gene	Name	Classification	Sequence	Start	Length	Strand	Function
NbCrRLK1L1	MYB-like sequence	site-binding related elements	TAACCA	28	6	-
NbCrRLK1L1	MYB-like sequence	site-binding related elements	TAACCA	325	6	-
NbCrRLK1L1	Myb	promoter-related elements	TAACTG	392	6	-								18
NbCrRLK1L1	Myb	promoter-related elements	TAACTG	447	6	-
NbCrRLK1L1	Myb	promoter-related elements	CAACTG	1172	6	-
NbCrRLK1L1	Myb	promoter-related elements	TAACTG	1378	6	-
NbCrRLK1L1	Myb	promoter-related elements	CAACTG	1434	6	-
NbCrRLK1L1	Myb	promoter-related elements	TAACTG	1484	6	+
NbCrRLK1L1	CAAT-box	promoter-related elements	CAAT	8	4	+
NbCrRLK1L1	CAAT-box	promoter-related elements	CAAT	24	4	-
NbCrRLK1L1	CAAT-box	promoter-related elements	CAAT	42	4	-
NbCrRLK1L1	CAAT-box	promoter-related elements	CCAAT	100	5	-	common cis-acting element in promoter and enhancer regions
NbCrRLK1L1	CAAT-box	promoter-related elements	CAAAT	179	5	+	common cis-acting element in promoter and enhancer regions
NbCrRLK1L1	CAAT-box	promoter-related elements	CCAAT	191	5	+	common cis-acting element in promoter and enhancer regions
NbCrRLK1L1	CAAT-box	promoter-related elements	CAAT	192	4	+
NbCrRLK1L1	CAAT-box	promoter-related elements	CAAT	261	4	+
NbCrRLK1L1	CAAT-box	promoter-related elements	CAAT	290	4	-
NbCrRLK1L1	CAAT-box	promoter-related elements	CAAT	335	4	-
NbCrRLK1L1	CAAT-box	promoter-related elements	CAAT	363	4	-
NbCrRLK1L1	CAAT-box	promoter-related elements	CAAT	418	4	-
NbCrRLK1L1	CAAT-box	promoter-related elements	CCAAT	455	5	+	common cis-acting element in promoter and enhancer regions
NbCrRLK1L1	CAAT-box	promoter-related elements	CAAT	456	4	+
NbCrRLK1L1	CAAT-box	promoter-related elements	CCAAT	501	5	+	common cis-acting element in promoter and enhancer regions
NbCrRLK1L1	CAAT-box	promoter-related elements	CAAT	502	4	+
NbCrRLK1L1	CAAT-box	promoter-related elements	CAAT	508	4	-
NbCrRLK1L1	CAAT-box	promoter-related elements	CAAAT	541	5	+	common cis-acting element in promoter and enhancer regions
NbCrRLK1L1	CAAT-box	promoter-related elements	CAAT	569	4	+
NbCrRLK1L1	CAAT-box	promoter-related elements	CCAAT	579	5	-	common cis-acting element in promoter and enhancer regions
NbCrRLK1L1	CAAT-box	promoter-related elements	CAAT	749	4	+
NbCrRLK1L1	CAAT-box	promoter-related elements	CAAT	840	4	-
NbCrRLK1L1	CAAT-box	promoter-related elements	CAAAT	889	5	-	common cis-acting element in promoter and enhancer regions
NbCrRLK1L1	CAAT-box	promoter-related elements	CAAT	916	4	+
NbCrRLK1L1	CAAT-box	promoter-related elements	CAAT	952	4	-
NbCrRLK1L1	CAAT-box	promoter-related elements	CAAT	1119	4	-
NbCrRLK1L1	CAAT-box	promoter-related elements	CCAAT	1216	5	+	common cis-acting element in promoter and enhancer regions
NbCrRLK1L1	CAAT-box	promoter-related elements	CAAT	1217	4	+
NbCrRLK1L1	CAAT-box	promoter-related elements	CAAT	1222	4	-
NbCrRLK1L1	CAAT-box	promoter-related elements	CAAT	1296	4	-
NbCrRLK1L1	CAAT-box	promoter-related elements	CAAT	1340	4	+
NbCrRLK1L1	CAAT-box	promoter-related elements	CAAT	1396	4	+
NbCrRLK1L1	CAAT-box	promoter-related elements	CAAAT	1530	5	-	common cis-acting element in promoter and enhancer regions
NbCrRLK1L1	CAAT-box	promoter-related elements	CAAT	1584	4	-
NbCrRLK1L1	CAAT-box	promoter-related elements	CAAT	1624	4	+
NbCrRLK1L1	CAAT-box	promoter-related elements	CAAAT	1697	5	+	common cis-acting element in promoter and enhancer regions
NbCrRLK1L1	CAAT-box	promoter-related elements	CAAAT	1756	5	+	common cis-acting element in promoter and enhancer regions
NbCrRLK1L1	CAAT-box	promoter-related elements	CAAAT	1924	5	-	common cis-acting element in promoter and enhancer regions
NbCrRLK1L1	TATA-box	promoter-related elements	TATA	133	4	+	core promoter element around -30 of transcription start
NbCrRLK1L1	TATA-box	promoter-related elements	TATAA	450	5	-	core promoter element around -30 of transcription start
NbCrRLK1L1	TATA-box	promoter-related elements	TATA	451	4	+	core promoter element around -30 of transcription start
NbCrRLK1L1	TATA-box	promoter-related elements	TATA	660	4	+	core promoter element around -30 of transcription start
NbCrRLK1L1	TATA-box	promoter-related elements	TATAAA	794	6	-	core promoter element around -30 of transcription start
NbCrRLK1L1	TATA-box	promoter-related elements	TATAA	795	5	-	core promoter element around -30 of transcription start
NbCrRLK1L1	TATA-box	promoter-related elements	TATA	796	4	+	core promoter element around -30 of transcription start
NbCrRLK1L1	TATA-box	promoter-related elements	TATA	846	4	+	core promoter element around -30 of transcription start
NbCrRLK1L1	TATA-box	promoter-related elements	TATAAA	1196	6	-	core promoter element around -30 of transcription start
NbCrRLK1L1	TATA-box	promoter-related elements	TATAA	1197	5	-	core promoter element around -30 of transcription start
NbCrRLK1L1	TATA-box	promoter-related elements	TATA	1198	4	-	core promoter element around -30 of transcription start
NbCrRLK1L1	TATA-box	promoter-related elements	TATA	1415	4	-	core promoter element around -30 of transcription start
NbCrRLK1L1	TATA-box	promoter-related elements	ATTATA	1641	6	+	core promoter element around -30 of transcription start
NbCrRLK1L1	TATA-box	promoter-related elements	TATAA	1642	5	-	core promoter element around -30 of transcription start
NbCrRLK1L1	TATA-box	promoter-related elements	TATA	1643	4	-	core promoter element around -30 of transcription start
NbCrRLK1L1	TATA-box	promoter-related elements	TATA	1800	4	-	core promoter element around -30 of transcription start
NbCrRLK1L1	TATA-box	promoter-related elements	TATA	1819	4	-	core promoter element around -30 of transcription start
NbCrRLK1L1	TATA-box	promoter-related elements	TATA	1877	4	-	core promoter element around -30 of transcription start
NbCrRLK1L1	MYB	promoter-related elements	TAACCA	28	6	-
NbCrRLK1L1	MYB	promoter-related elements	TAACCA	325	6	-
NbCrRLK1L1	MYB	promoter-related elements	CAACCA	377	6	+
NbCrRLK1L1	MYB	promoter-related elements	CAACCA	432	6	+
NbCrRLK1L1	MYB	promoter-related elements	CAACCA	512	6	+
NbCrRLK1L1	MYB	promoter-related elements	CAACCA	1182	6	+
NbCrRLK1L1	CTAG-motif	other elements	ACTAGCAGAA	207	9	+
NbCrRLK1L1	CTAG-motif	other elements	ACTAGCAGAA	264	9	-
NbCrRLK1L1	CTAG-motif	other elements	ACTAGCAGAA	1577	9	-
NbCrRLK1L1	CTAG-motif	other elements	ACTAGCAGAA	1952	9	-
NbCrRLK1L1	W box	other elements	TTGACC	1610	6	-
NbCrRLK1L1	W box	other elements	TTGACC	1887	6	+
NbCrRLK1L1	AAGAA-motif	other elements	GAAAGAA	1844	7	-
NbCrRLK1L1	Unnamed__4	other elements	CTCC	58	4	-
NbCrRLK1L1	Unnamed__4	other elements	CTCC	151	4	+
NbCrRLK1L1	Unnamed__4	other elements	CTCC	531	4	-
NbCrRLK1L1	Unnamed__4	other elements	CTCC	554	4	-
NbCrRLK1L1	Unnamed__4	other elements	CTCC	585	4	+
NbCrRLK1L1	Unnamed__4	other elements	CTCC	652	4	-
NbCrRLK1L1	Unnamed__4	other elements	CTCC	707	4	+
NbCrRLK1L1	Unnamed__4	other elements	CTCC	962	4	-
NbCrRLK1L1	Unnamed__4	other elements	CTCC	1115	4	+
NbCrRLK1L1	Unnamed__4	other elements	CTCC	1453	4	-
NbCrRLK1L1	Unnamed__4	other elements	CTCC	1872	4	+
NbCrRLK1L1	MRE	light-responsive elements	AACCTAA	1552	7	+	MYB binding site involved in light responsiveness
NbCrRLK1L1	chs-CMA1a	light-responsive elements	TTACTTAA	1479	8	+	part of a light responsive element
NbCrRLK1L1	G-Box	light-responsive elements	CACGTT	1812	6	+	cis-acting regulatory element involved in light responsiveness
NbCrRLK1L1	G-Box	light-responsive elements	CACGTT	1905	6	-	cis-acting regulatory element involved in light responsiveness
NbCrRLK1L1	GT1-motif	light-responsive elements	GGTTAAT	485	7	-	light responsive element
NbCrRLK1L1	GT1-motif	light-responsive elements	GGTTAA	486	6	-	light responsive element
NbCrRLK1L1	GT1-motif	light-responsive elements	GGTTAA	724	6	-	light responsive element
NbCrRLK1L1	Box 4	light-responsive elements	ATTAAT	345	6	+	part of a conserved DNA module involved in light responsiveness
NbCrRLK1L1	Box 4	light-responsive elements	ATTAAT	400	6	+	part of a conserved DNA module involved in light responsiveness
NbCrRLK1L1	Box 4	light-responsive elements	ATTAAT	607	6	+	part of a conserved DNA module involved in light responsiveness
NbCrRLK1L1	Box 4	light-responsive elements	ATTAAT	1492	6	-	part of a conserved DNA module involved in light responsiveness
NbCrRLK1L1	TCCC-motif	light-responsive elements	TCTCCCT	584	7	+	part of a light responsive element
NbCrRLK1L1	G-box	light-responsive elements	TAAACGTG	1903	8	+	cis-acting regulatory element involved in light responsiveness
NbCrRLK1L1	GATA-motif	light-responsive elements	AAGATAAGATT	1625	10	-	part of a light responsive element
NbCrRLK1L1	TCT-motif	light-responsive elements	TCTTAC	947	6	-	part of a light responsive element
NbCrRLK1L1	ABRE	hormone-responsive elements	ACGTG	1906	5	+	cis-acting element involved in the abscisic acid responsiveness
NbCrRLK1L1	MYC	hormone-responsive elements	TCTCTTA	800	7	+
NbCrRLK1L1	MYC	hormone-responsive elements	CATGTG	235	6	+
NbCrRLK1L1	TCA-element	hormone-responsive elements	CCATCTTTTT	1317	9	+	cis-acting element involved in salicylic acid responsiveness
NbCrRLK1L1	P-box	hormone-responsive elements	CCTTTTG	787	7	+	gibberellin-responsive element
NbCrRLK1L1	STRE	environmental stress-related elements	AGGGG	125	5	+
NbCrRLK1L1	STRE	environmental stress-related elements	AGGGG	546	5	-
NbCrRLK1L1	STRE	environmental stress-related elements	AGGGG	858	5	-
NbCrRLK1L1	STRE	environmental stress-related elements	AGGGG	868	5	+
NbCrRLK1L1	STRE	environmental stress-related elements	AGGGG	925	5	+
NbCrRLK1L1	TCA	environmental stress-related elements	TCATCTTCAT	76	9	+
NbCrRLK1L1	TCA	environmental stress-related elements	TCATCTTCAT	1496	9	-
NbCrRLK1L1	WRE3	environmental stress-related elements	CCACCT	987	6	+
NbCrRLK1L1	MBS	environmental stress-related elements	CAACTG	1172	6	-	MYB binding site involved in drought-inducibility
NbCrRLK1L1	MBS	environmental stress-related elements	CAACTG	1434	6	-	MYB binding site involved in drought-inducibility
NbCrRLK1L1	ARE	environmental stress-related elements	AAACCA	537	6	+	cis-acting regulatory element essential for the anaerobic induction
NbCrRLK1L1	ARE	environmental stress-related elements	AAACCA	1210	6	-	cis-acting regulatory element essential for the anaerobic induction
NbCrRLK1L1	HD-Zip 1	development-related elements	CAAT(A/T)ATTG	1217	8	-	element involved in differentiation of the palisade mesophyll cells
NbCrRLK1L1	CAT-box	development-related elements	GCCACT	277	6	+	cis-acting regulatory element related to meristem expression
NbCrRLK1L2	CAAT-box	promoter-related elements	CAAAT	48	5	-	common cis-acting element in promoter and enhancer regions								66
NbCrRLK1L2	CAAT-box	promoter-related elements	CAAAT	95	5	+	common cis-acting element in promoter and enhancer regions
NbCrRLK1L2	CAAT-box	promoter-related elements	CAAT	117	4	+
NbCrRLK1L2	CAAT-box	promoter-related elements	CAAAT	173	5	-	common cis-acting element in promoter and enhancer regions
NbCrRLK1L2	CAAT-box	promoter-related elements	CAAT	185	4	-
NbCrRLK1L2	CAAT-box	promoter-related elements	CAAT	219	4	-
NbCrRLK1L2	CAAT-box	promoter-related elements	CAAT	290	4	-
NbCrRLK1L2	CAAT-box	promoter-related elements	CAAAT	316	5	-	common cis-acting element in promoter and enhancer regions
NbCrRLK1L2	CAAT-box	promoter-related elements	CAAT	324	4	+
NbCrRLK1L2	CAAT-box	promoter-related elements	CAAT	334	4	+
NbCrRLK1L2	CAAT-box	promoter-related elements	CCAAT	369	5	+	common cis-acting element in promoter and enhancer regions
NbCrRLK1L2	CAAT-box	promoter-related elements	CAAT	370	4	+
NbCrRLK1L2	CAAT-box	promoter-related elements	CAAT	372	4	-
NbCrRLK1L2	CAAT-box	promoter-related elements	CCAAT	517	5	-	common cis-acting element in promoter and enhancer regions
NbCrRLK1L2	CAAT-box	promoter-related elements	CAAAT	539	5	-	common cis-acting element in promoter and enhancer regions
NbCrRLK1L2	CAAT-box	promoter-related elements	CCAAT	630	5	+	common cis-acting element in promoter and enhancer regions
NbCrRLK1L2	CAAT-box	promoter-related elements	CAAT	631	4	+
NbCrRLK1L2	CAAT-box	promoter-related elements	CAAAT	642	5	-	common cis-acting element in promoter and enhancer regions
NbCrRLK1L2	CAAT-box	promoter-related elements	CAAAT	707	5	-	common cis-acting element in promoter and enhancer regions
NbCrRLK1L2	CAAT-box	promoter-related elements	CAAT	763	4	-
NbCrRLK1L2	CAAT-box	promoter-related elements	CAAT	850	4	-
NbCrRLK1L2	CAAT-box	promoter-related elements	CAAT	854	4	-
NbCrRLK1L2	CAAT-box	promoter-related elements	CAAAT	902	5	-	common cis-acting element in promoter and enhancer regions
NbCrRLK1L2	CAAT-box	promoter-related elements	CAAAT	918	5	-	common cis-acting element in promoter and enhancer regions
NbCrRLK1L2	CAAT-box	promoter-related elements	CAAT	923	4	+
NbCrRLK1L2	CAAT-box	promoter-related elements	CAAAT	970	5	-	common cis-acting element in promoter and enhancer regions
NbCrRLK1L2	CAAT-box	promoter-related elements	CAAT	988	4	-
NbCrRLK1L2	CAAT-box	promoter-related elements	CCAAT	1013	5	+	common cis-acting element in promoter and enhancer regions
NbCrRLK1L2	CAAT-box	promoter-related elements	CAAT	1014	4	+
NbCrRLK1L2	CAAT-box	promoter-related elements	CAAT	1078	4	+
NbCrRLK1L2	CAAT-box	promoter-related elements	CCAAT	1128	5	-	common cis-acting element in promoter and enhancer regions
NbCrRLK1L2	CAAT-box	promoter-related elements	CAAT	1185	4	-
NbCrRLK1L2	CAAT-box	promoter-related elements	CAAT	1190	4	+
NbCrRLK1L2	CAAT-box	promoter-related elements	CAAT	1210	4	-
NbCrRLK1L2	CAAT-box	promoter-related elements	CAAT	1344	4	-
NbCrRLK1L2	Myb	promoter-related elements	TAACTG	870	6	+
NbCrRLK1L2	TATA-box	promoter-related elements	taTATAAAtc	16	9	+	core promoter element around -30 of transcription start
NbCrRLK1L2	TATA-box	promoter-related elements	TATA	38	4	+	core promoter element around -30 of transcription start
NbCrRLK1L2	TATA-box	promoter-related elements	ATATAT	79	6	+	core promoter element around -30 of transcription start
NbCrRLK1L2	TATA-box	promoter-related elements	TATATA	80	6	+	core promoter element around -30 of transcription start
NbCrRLK1L2	TATA-box	promoter-related elements	ATATAA	81	6	+	core promoter element around -30 of transcription start
NbCrRLK1L2	TATA-box	promoter-related elements	TATA	82	4	+	core promoter element around -30 of transcription start
NbCrRLK1L2	TATA-box	promoter-related elements	TATAA	159	5	-	core promoter element around -30 of transcription start
NbCrRLK1L2	TATA-box	promoter-related elements	TATA	160	4	+	core promoter element around -30 of transcription start
NbCrRLK1L2	TATA-box	promoter-related elements	ATATAT	169	6	+	core promoter element around -30 of transcription start
NbCrRLK1L2	TATA-box	promoter-related elements	TATA	170	4	+	core promoter element around -30 of transcription start
NbCrRLK1L2	TATA-box	promoter-related elements	ATATAT	279	6	+	core promoter element around -30 of transcription start
NbCrRLK1L2	TATA-box	promoter-related elements	TATA	280	4	+	core promoter element around -30 of transcription start
NbCrRLK1L2	TATA-box	promoter-related elements	ATATAT	336	6	+	core promoter element around -30 of transcription start
NbCrRLK1L2	TATA-box	promoter-related elements	TATA	337	4	+	core promoter element around -30 of transcription start
NbCrRLK1L2	TATA-box	promoter-related elements	ATTATA	882	6	+	core promoter element around -30 of transcription start
NbCrRLK1L2	TATA-box	promoter-related elements	TATAA	883	5	-	core promoter element around -30 of transcription start
NbCrRLK1L2	TATA-box	promoter-related elements	TATA	884	4	-	core promoter element around -30 of transcription start
NbCrRLK1L2	TATA-box	promoter-related elements	TATAAA	907	6	-	core promoter element around -30 of transcription start
NbCrRLK1L2	TATA-box	promoter-related elements	TATAA	908	5	-	core promoter element around -30 of transcription start
NbCrRLK1L2	TATA-box	promoter-related elements	TATATTTATATTT	909	12	+	core promoter element around -30 of transcription start
NbCrRLK1L2	TATA-box	promoter-related elements	TATAAAA	932	7	-	core promoter element around -30 of transcription start
NbCrRLK1L2	TATA-box	promoter-related elements	TATAAA	933	6	-	core promoter element around -30 of transcription start
NbCrRLK1L2	TATA-box	promoter-related elements	TATAA	934	5	-	core promoter element around -30 of transcription start
NbCrRLK1L2	TATA-box	promoter-related elements	TATA	935	4	-	core promoter element around -30 of transcription start
NbCrRLK1L2	TATA-box	promoter-related elements	TATA	961	4	-	core promoter element around -30 of transcription start
NbCrRLK1L2	TATA-box	promoter-related elements	TATA	1235	4	-	core promoter element around -30 of transcription start
NbCrRLK1L2	TATA-box	promoter-related elements	ccTATAAAaa	1319	9	+	core promoter element around -30 of transcription start
NbCrRLK1L2	Myb-binding site	promoter-related elements	CAACAG	650	6	-
NbCrRLK1L2	TATA	promoter-related elements	TATAAAAT	931	8	-
NbCrRLK1L2	MYB	promoter-related elements	CAACAG	650	6	-
NbCrRLK1L2	Unnamed__2	other elements	CCCCGG	463	6	-
NbCrRLK1L2	AAGAA-motif	other elements	gGTAAAGAAA	563	9	-
NbCrRLK1L2	AAGAA-motif	other elements	GAAAGAA	1178	7	+
NbCrRLK1L2	AAGAA-motif	other elements	GAAAGAA	1387	7	-
NbCrRLK1L2	Unnamed__1	other elements	CGTGG	102	5	+
NbCrRLK1L2	Unnamed__4	other elements	CTCC	619	4	+
NbCrRLK1L2	Unnamed__4	other elements	CTCC	1034	4	+
NbCrRLK1L2	Unnamed__4	other elements	CTCC	1088	4	+
NbCrRLK1L2	Unnamed__4	other elements	CTCC	1317	4	+
NbCrRLK1L2	Unnamed__4	other elements	CTCC	1372	4	+
NbCrRLK1L2	chs-CMA1a	light-responsive elements	TTACTTAA	554	8	+	part of a light responsive element
NbCrRLK1L2	MRE	light-responsive elements	AACCTAA	1064	7	-	MYB binding site involved in light responsiveness
NbCrRLK1L2	I-box	light-responsive elements	TGATAATGT	147	9	-	part of a light responsive element
NbCrRLK1L2	LAMP-element	light-responsive elements	CTTTATCA	1295	8	+	part of a light responsive element
NbCrRLK1L2	GATA-motif	light-responsive elements	GATAGGA	1089	7	-	part of a light responsive element
NbCrRLK1L2	Box 4	light-responsive elements	ATTAAT	912	6	-	part of a conserved DNA module involved in light responsiveness
NbCrRLK1L2	Box 4	light-responsive elements	ATTAAT	1097	6	-	part of a conserved DNA module involved in light responsiveness
NbCrRLK1L2	MYC	hormone-responsive elements	CAATTG	370	6	+
NbCrRLK1L2	MYC	hormone-responsive elements	CATTTG	706	6	+
NbCrRLK1L2	MYC	hormone-responsive elements	CATTTG	901	6	+
NbCrRLK1L2	MYC	hormone-responsive elements	CATTTG	969	6	+
NbCrRLK1L2	STRE	environmental stress-related elements	AGGGG	592	5	+
NbCrRLK1L2	STRE	environmental stress-related elements	AGGGG	1314	5	-
NbCrRLK1L2	DRE1	environmental stress-related elements	ACCGAGA	794	7	+
NbCrRLK1L2	ARE	environmental stress-related elements	AAACCA	366	6	+	cis-acting regulatory element essential for the anaerobic induction
NbCrRLK1L2	ARE	environmental stress-related elements	AAACCA	519	6	-	cis-acting regulatory element essential for the anaerobic induction
NbCrRLK1L2	ARE	environmental stress-related elements	AAACCA	524	6	-	cis-acting regulatory element essential for the anaerobic induction
NbCrRLK1L2	ARE	environmental stress-related elements	AAACCA	1285	6	-	cis-acting regulatory element essential for the anaerobic induction
NbCrRLK1L2	circadian	development-related elements	CAAAGATATC	168	9	-	cis-acting regulatory element involved in circadian control
NbCrRLK1L3	CAAT-box	promoter-related elements	CAAT	26	4	-									9
NbCrRLK1L3	CAAT-box	promoter-related elements	CAAT	153	4	-
NbCrRLK1L3	CAAT-box	promoter-related elements	CAAT	176	4	+
NbCrRLK1L3	CAAT-box	promoter-related elements	CAAT	208	4	+
NbCrRLK1L3	CAAT-box	promoter-related elements	CAAT	263	4	+
NbCrRLK1L3	CAAT-box	promoter-related elements	CAAAT	334	5	+	common cis-acting element in promoter and enhancer regions
NbCrRLK1L3	CAAT-box	promoter-related elements	CAAT	415	4	-
NbCrRLK1L3	CAAT-box	promoter-related elements	CAAT	426	4	-
NbCrRLK1L3	CAAT-box	promoter-related elements	CAAT	431	4	-
NbCrRLK1L3	CAAT-box	promoter-related elements	CAAT	676	4	+
NbCrRLK1L3	CAAT-box	promoter-related elements	CAAT	685	4	+
NbCrRLK1L3	CAAT-box	promoter-related elements	CAAT	706	4	-
NbCrRLK1L3	CAAT-box	promoter-related elements	CAAT	815	4	+
NbCrRLK1L3	CAAT-box	promoter-related elements	CAAT	848	4	+
NbCrRLK1L3	CAAT-box	promoter-related elements	CAAAT	1012	5	+	common cis-acting element in promoter and enhancer regions
NbCrRLK1L3	Myb	promoter-related elements	CAACTG	942	6	+
NbCrRLK1L3	TATA-box	promoter-related elements	TATAA	88	5	-	core promoter element around -30 of transcription start
NbCrRLK1L3	TATA-box	promoter-related elements	TATA	89	4	+	core promoter element around -30 of transcription start
NbCrRLK1L3	TATA-box	promoter-related elements	ccTATAAAaa	128	9	+	core promoter element around -30 of transcription start
NbCrRLK1L3	TATA-box	promoter-related elements	TATA	130	4	+	core promoter element around -30 of transcription start
NbCrRLK1L3	TATA-box	promoter-related elements	ATATAT	252	6	+	core promoter element around -30 of transcription start
NbCrRLK1L3	TATA-box	promoter-related elements	TATATA	253	6	+	core promoter element around -30 of transcription start
NbCrRLK1L3	TATA-box	promoter-related elements	ATATAT	254	6	+	core promoter element around -30 of transcription start
NbCrRLK1L3	TATA-box	promoter-related elements	TATATA	255	6	+	core promoter element around -30 of transcription start
NbCrRLK1L3	TATA-box	promoter-related elements	TATA	257	4	+	core promoter element around -30 of transcription start
NbCrRLK1L3	TATA-box	promoter-related elements	ATATAT	291	6	+	core promoter element around -30 of transcription start
NbCrRLK1L3	TATA-box	promoter-related elements	TATATA	292	6	+	core promoter element around -30 of transcription start
NbCrRLK1L3	TATA-box	promoter-related elements	ATATAT	293	6	+	core promoter element around -30 of transcription start
NbCrRLK1L3	TATA-box	promoter-related elements	TATA	294	4	+	core promoter element around -30 of transcription start
NbCrRLK1L3	TATA-box	promoter-related elements	TATA	306	4	+	core promoter element around -30 of transcription start
NbCrRLK1L3	TATA-box	promoter-related elements	ATATAT	436	6	+	core promoter element around -30 of transcription start
NbCrRLK1L3	TATA-box	promoter-related elements	TATATA	437	6	+	core promoter element around -30 of transcription start
NbCrRLK1L3	TATA-box	promoter-related elements	TATA	439	4	+	core promoter element around -30 of transcription start
NbCrRLK1L3	TATA-box	promoter-related elements	ATATAA	467	6	+	core promoter element around -30 of transcription start
NbCrRLK1L3	TATA-box	promoter-related elements	TATA	468	4	+	core promoter element around -30 of transcription start
NbCrRLK1L3	TATA-box	promoter-related elements	TATAAAT	472	7	-	core promoter element around -30 of transcription start
NbCrRLK1L3	TATA-box	promoter-related elements	TATAAA	473	6	-	core promoter element around -30 of transcription start
NbCrRLK1L3	TATA-box	promoter-related elements	TATAA	474	5	-	core promoter element around -30 of transcription start
NbCrRLK1L3	TATA-box	promoter-related elements	TATA	475	4	+	core promoter element around -30 of transcription start
NbCrRLK1L3	TATA-box	promoter-related elements	TATAA	522	5	-	core promoter element around -30 of transcription start
NbCrRLK1L3	TATA-box	promoter-related elements	TATA	523	4	+	core promoter element around -30 of transcription start
NbCrRLK1L3	TATA-box	promoter-related elements	ATATAA	817	6	+	core promoter element around -30 of transcription start
NbCrRLK1L3	TATA-box	promoter-related elements	TATA	818	4	-	core promoter element around -30 of transcription start
NbCrRLK1L3	AAGAA-motif	other elements	GAAAGAA	512	7	-
NbCrRLK1L3	AAGAA-motif	other elements	GAAAGAA	917	7	-
NbCrRLK1L3	Unnamed__4	other elements	CTCC	46	4	-
NbCrRLK1L3	Unnamed__4	other elements	CTCC	187	4	+
NbCrRLK1L3	Unnamed__4	other elements	CTCC	192	4	+
NbCrRLK1L3	Unnamed__4	other elements	CTCC	371	4	-
NbCrRLK1L3	Unnamed__4	other elements	CTCC	680	4	-
NbCrRLK1L3	Unnamed__4	other elements	CTCC	979	4	+
NbCrRLK1L3	Unnamed__4	other elements	CTCC	1009	4	+
NbCrRLK1L3	TCCC-motif	light-responsive elements	TCTCCCT	191	7	+	part of a light responsive element
NbCrRLK1L3	G-box	light-responsive elements	TACGTG	629	6	-	cis-acting regulatory element involved in light responsiveness
NbCrRLK1L3	G-box	light-responsive elements	CACGTC	665	6	-	cis-acting regulatory element involved in light responsiveness
NbCrRLK1L3	3-AF1 binding site	light-responsive elements	TAAGAGAGGAA	756	10	-	light responsive element
NbCrRLK1L3	TCT-motif	light-responsive elements	TCTTAC	144	6	+	part of a light responsive element
NbCrRLK1L3	ABRE	hormone-responsive elements	CACGTA	629	6	+
NbCrRLK1L3	TCA-element	hormone-responsive elements	CCATCTTTTT	643	9	+	cis-acting element involved in salicylic acid responsiveness
NbCrRLK1L3	MYC	hormone-responsive elements	CATGTG	731	6	+
NbCrRLK1L3	P-box	hormone-responsive elements	CCTTTTG	968	7	+	gibberellin-responsive element
NbCrRLK1L3	ERE	hormone-responsive elements	ATTTCATA	232	8	+
NbCrRLK1L3	ABRE	hormone-responsive elements	ACGTG	629	5	-	cis-acting element involved in the abscisic acid responsiveness
NbCrRLK1L3	ABRE	hormone-responsive elements	ACGTG	666	5	+	cis-acting element involved in the abscisic acid responsiveness
NbCrRLK1L3	ABRE	hormone-responsive elements	TACGTG	629	6	-
NbCrRLK1L3	TATC-box	hormone-responsive elements	TATCCCA	162	7	+	cis-acting element involved in gibberellin-responsiveness
NbCrRLK1L3	ARE	environmental stress-related elements	AAACCA	748	6	-	cis-acting regulatory element essential for the anaerobic induction
NbCrRLK1L3	MBS	environmental stress-related elements	CAACTG	942	6	+	MYB binding site involved in drought-inducibility
NbCrRLK1L3	TC-rich repeats	environmental stress-related elements	GTTTTCTTAC	750	9	+	cis-acting element involved in defense and stress responsiveness
NbCrRLK1L3	STRE	environmental stress-related elements	AGGGG	42	5	+
NbCrRLK1L3	STRE	environmental stress-related elements	AGGGG	139	5	+
NbCrRLK1L3	TCA	environmental stress-related elements	TCATCTTCAT	691	9	+
NbCrRLK1L3	TCA	environmental stress-related elements	TCATCTTCAT	764	9	+
NbCrRLK1L4	MYB-like sequence	site-binding related elements	TAACCA	129	6	+								94
NbCrRLK1L4	MYB-like sequence	site-binding related elements	TAACCA	1575	6	-
NbCrRLK1L4	AT-rich sequence	promoter-related elements	TAAAATACT	163	9	-	element for maximal elicitor-mediated activation (2copies)
NbCrRLK1L4	TATA-box	promoter-related elements	TACAAAA	608	7	-	core promoter element around -30 of transcription start
NbCrRLK1L4	TATA-box	promoter-related elements	ATATAA	698	6	+	core promoter element around -30 of transcription start
NbCrRLK1L4	TATA-box	promoter-related elements	TATA	699	4	+	core promoter element around -30 of transcription start
NbCrRLK1L4	TATA-box	promoter-related elements	TATA	715	4	+	core promoter element around -30 of transcription start
NbCrRLK1L4	TATA-box	promoter-related elements	ATATAT	847	6	+	core promoter element around -30 of transcription start
NbCrRLK1L4	TATA-box	promoter-related elements	TATATA	848	6	+	core promoter element around -30 of transcription start
NbCrRLK1L4	TATA-box	promoter-related elements	TATA	850	4	+	core promoter element around -30 of transcription start
NbCrRLK1L4	TATA-box	promoter-related elements	TATAAAT	1041	7	-	core promoter element around -30 of transcription start
NbCrRLK1L4	TATA-box	promoter-related elements	TATAAA	1042	6	-	core promoter element around -30 of transcription start
NbCrRLK1L4	TATA-box	promoter-related elements	TATAA	1043	5	-	core promoter element around -30 of transcription start
NbCrRLK1L4	TATA-box	promoter-related elements	TATA	1044	4	-	core promoter element around -30 of transcription start
NbCrRLK1L4	TATA-box	promoter-related elements	TATA	1074	4	-	core promoter element around -30 of transcription start
NbCrRLK1L4	TATA-box	promoter-related elements	ATTATA	1186	6	+	core promoter element around -30 of transcription start
NbCrRLK1L4	TATA-box	promoter-related elements	TATAA	1187	5	-	core promoter element around -30 of transcription start
NbCrRLK1L4	TATA-box	promoter-related elements	TATA	1188	4	-	core promoter element around -30 of transcription start
NbCrRLK1L4	TATA-box	promoter-related elements	ATTATA	1244	6	+	core promoter element around -30 of transcription start
NbCrRLK1L4	TATA-box	promoter-related elements	TATAA	1245	5	-	core promoter element around -30 of transcription start
NbCrRLK1L4	TATA-box	promoter-related elements	TATA	1246	4	-	core promoter element around -30 of transcription start
NbCrRLK1L4	TATA-box	promoter-related elements	TATAA	1287	5	-	core promoter element around -30 of transcription start
NbCrRLK1L4	TATA-box	promoter-related elements	TATA	1288	4	-	core promoter element around -30 of transcription start
NbCrRLK1L4	TATA-box	promoter-related elements	ATTATA	1297	6	+	core promoter element around -30 of transcription start
NbCrRLK1L4	TATA-box	promoter-related elements	TATAA	1298	5	-	core promoter element around -30 of transcription start
NbCrRLK1L4	TATA-box	promoter-related elements	TATA	1299	4	-	core promoter element around -30 of transcription start
NbCrRLK1L4	TATA-box	promoter-related elements	ccTATAAAaa	1324	9	-	core promoter element around -30 of transcription start
NbCrRLK1L4	TATA-box	promoter-related elements	TATAAAA	1325	7	-	core promoter element around -30 of transcription start
NbCrRLK1L4	TATA-box	promoter-related elements	TATAAA	1326	6	-	core promoter element around -30 of transcription start
NbCrRLK1L4	TATA-box	promoter-related elements	TATAA	1327	5	-	core promoter element around -30 of transcription start
NbCrRLK1L4	TATA-box	promoter-related elements	TATA	1328	4	-	core promoter element around -30 of transcription start
NbCrRLK1L4	TATA-box	promoter-related elements	TATATA	1354	6	-	core promoter element around -30 of transcription start
NbCrRLK1L4	TATA-box	promoter-related elements	ATATAA	1355	6	+	core promoter element around -30 of transcription start
NbCrRLK1L4	TATA-box	promoter-related elements	TATA	1356	4	-	core promoter element around -30 of transcription start
NbCrRLK1L4	TATA-box	promoter-related elements	ATATAA	1414	6	+	core promoter element around -30 of transcription start
NbCrRLK1L4	TATA-box	promoter-related elements	TATA	1415	4	-	core promoter element around -30 of transcription start
NbCrRLK1L4	TATA-box	promoter-related elements	ATATAT	1534	6	-	core promoter element around -30 of transcription start
NbCrRLK1L4	TATA-box	promoter-related elements	TATA	1535	4	-	core promoter element around -30 of transcription start
NbCrRLK1L4	TATA-box	promoter-related elements	ATTATA	1602	6	+	core promoter element around -30 of transcription start
NbCrRLK1L4	TATA-box	promoter-related elements	TATAA	1603	5	-	core promoter element around -30 of transcription start
NbCrRLK1L4	TATA-box	promoter-related elements	TATA	1604	4	-	core promoter element around -30 of transcription start
NbCrRLK1L4	TATA-box	promoter-related elements	ccTATAAAaa	1917	9	-	core promoter element around -30 of transcription start
NbCrRLK1L4	TATA-box	promoter-related elements	TATA	1973	4	-	core promoter element around -30 of transcription start
NbCrRLK1L4	CAAT-box	promoter-related elements	CAAT	20	4	+
NbCrRLK1L4	CAAT-box	promoter-related elements	CAAAT	28	5	+	common cis-acting element in promoter and enhancer regions
NbCrRLK1L4	CAAT-box	promoter-related elements	CAAAT	44	5	+	common cis-acting element in promoter and enhancer regions
NbCrRLK1L4	CAAT-box	promoter-related elements	CAAAT	61	5	-	common cis-acting element in promoter and enhancer regions
NbCrRLK1L4	CAAT-box	promoter-related elements	CAAT	66	4	+
NbCrRLK1L4	CAAT-box	promoter-related elements	CAAAT	125	5	+	common cis-acting element in promoter and enhancer regions
NbCrRLK1L4	CAAT-box	promoter-related elements	CAAT	187	4	-
NbCrRLK1L4	CAAT-box	promoter-related elements	CCAAT	195	5	+	common cis-acting element in promoter and enhancer regions
NbCrRLK1L4	CAAT-box	promoter-related elements	CAAT	196	4	+
NbCrRLK1L4	CAAT-box	promoter-related elements	CAAT	265	4	+
NbCrRLK1L4	CAAT-box	promoter-related elements	CCAAT	281	5	-	common cis-acting element in promoter and enhancer regions
NbCrRLK1L4	CAAT-box	promoter-related elements	CAAAT	444	5	-	common cis-acting element in promoter and enhancer regions
NbCrRLK1L4	CAAT-box	promoter-related elements	CAAAT	578	5	+	common cis-acting element in promoter and enhancer regions
NbCrRLK1L4	CAAT-box	promoter-related elements	CCAAT	590	5	-	common cis-acting element in promoter and enhancer regions
NbCrRLK1L4	CAAT-box	promoter-related elements	CAAAT	641	5	-	common cis-acting element in promoter and enhancer regions
NbCrRLK1L4	CAAT-box	promoter-related elements	CAAAT	704	5	-	common cis-acting element in promoter and enhancer regions
NbCrRLK1L4	CAAT-box	promoter-related elements	CAAAT	725	5	-	common cis-acting element in promoter and enhancer regions
NbCrRLK1L4	CAAT-box	promoter-related elements	CAAT	745	4	-
NbCrRLK1L4	CAAT-box	promoter-related elements	CAAT	768	4	+
NbCrRLK1L4	CAAT-box	promoter-related elements	CAAT	774	4	-
NbCrRLK1L4	CAAT-box	promoter-related elements	CAAAT	783	5	-	common cis-acting element in promoter and enhancer regions
NbCrRLK1L4	CAAT-box	promoter-related elements	CAAAT	947	5	-	common cis-acting element in promoter and enhancer regions
NbCrRLK1L4	CAAT-box	promoter-related elements	CAAT	970	4	-
NbCrRLK1L4	CAAT-box	promoter-related elements	CAAT	977	4	+
NbCrRLK1L4	CAAT-box	promoter-related elements	CAAAT	1038	5	+	common cis-acting element in promoter and enhancer regions
NbCrRLK1L4	CAAT-box	promoter-related elements	CAAT	1133	4	-
NbCrRLK1L4	CAAT-box	promoter-related elements	CAAT	1145	4	-
NbCrRLK1L4	CAAT-box	promoter-related elements	CAAAT	1158	5	-	common cis-acting element in promoter and enhancer regions
NbCrRLK1L4	CAAT-box	promoter-related elements	CAAAT	1211	5	-	common cis-acting element in promoter and enhancer regions
NbCrRLK1L4	CAAT-box	promoter-related elements	CAAT	1232	4	+
NbCrRLK1L4	CAAT-box	promoter-related elements	CAAT	1242	4	+
NbCrRLK1L4	CAAT-box	promoter-related elements	CAAAT	1273	5	-	common cis-acting element in promoter and enhancer regions
NbCrRLK1L4	CAAT-box	promoter-related elements	CCAAT	1294	5	+	common cis-acting element in promoter and enhancer regions
NbCrRLK1L4	CAAT-box	promoter-related elements	CAAT	1295	4	+
NbCrRLK1L4	CAAT-box	promoter-related elements	CAAAT	1302	5	-	common cis-acting element in promoter and enhancer regions
NbCrRLK1L4	CAAT-box	promoter-related elements	CCAAT	1339	5	-	common cis-acting element in promoter and enhancer regions
NbCrRLK1L4	CAAT-box	promoter-related elements	CAAT	1362	4	-
NbCrRLK1L4	CAAT-box	promoter-related elements	CCAAT	1497	5	+	common cis-acting element in promoter and enhancer regions
NbCrRLK1L4	CAAT-box	promoter-related elements	CAAT	1498	4	+
NbCrRLK1L4	CAAT-box	promoter-related elements	CAAT	1528	4	+
NbCrRLK1L4	CAAT-box	promoter-related elements	CAAAT	1557	5	+	common cis-acting element in promoter and enhancer regions
NbCrRLK1L4	CAAT-box	promoter-related elements	CCAAT	1668	5	+	common cis-acting element in promoter and enhancer regions
NbCrRLK1L4	CAAT-box	promoter-related elements	CAAT	1669	4	+
NbCrRLK1L4	CAAT-box	promoter-related elements	CAAT	1865	4	-
NbCrRLK1L4	CAAT-box	promoter-related elements	CAAAT	1897	5	+	common cis-acting element in promoter and enhancer regions
NbCrRLK1L4	Myb	promoter-related elements	CAACTG	253	6	-
NbCrRLK1L4	as-1	promoter-related elements	TGACG	189	5	+
NbCrRLK1L4	as-1	promoter-related elements	TGACG	707	5	+
NbCrRLK1L4	MYB	promoter-related elements	TAACCA	129	6	+
NbCrRLK1L4	MYB	promoter-related elements	CAACCA	753	6	-
NbCrRLK1L4	MYB	promoter-related elements	CAACCA	1310	6	+
NbCrRLK1L4	MYB	promoter-related elements	TAACCA	1575	6	-
NbCrRLK1L4	MYB	promoter-related elements	CAACCA	1762	6	+
NbCrRLK1L4	Unnamed__6	other elements	taTAAATATct	1511	10	-
NbCrRLK1L4	W box	other elements	TTGACC	262	6	-
NbCrRLK1L4	W box	other elements	TTGACC	411	6	+
NbCrRLK1L4	box S	other elements	AGCCACC	400	7	-
NbCrRLK1L4	Unnamed__4	other elements	CTCC	182	4	-
NbCrRLK1L4	Unnamed__4	other elements	CTCC	516	4	-
NbCrRLK1L4	Unnamed__4	other elements	CTCC	534	4	-
NbCrRLK1L4	Unnamed__4	other elements	CTCC	544	4	-
NbCrRLK1L4	Unnamed__4	other elements	CTCC	841	4	+
NbCrRLK1L4	Unnamed__4	other elements	CTCC	952	4	-
NbCrRLK1L4	Unnamed__4	other elements	CTCC	987	4	-
NbCrRLK1L4	Unnamed__4	other elements	CTCC	1099	4	+
NbCrRLK1L4	Unnamed__4	other elements	CTCC	1112	4	+
NbCrRLK1L4	Unnamed__4	other elements	CTCC	1279	4	+
NbCrRLK1L4	Unnamed__4	other elements	CTCC	1931	4	-
NbCrRLK1L4	AAGAA-motif	other elements	GAAAGAA	224	7	+
NbCrRLK1L4	AAGAA-motif	other elements	gGTAAAGAAA	1021	9	+
NbCrRLK1L4	AAGAA-motif	other elements	GAAAGAA	1652	7	+
NbCrRLK1L4	I-box	light-responsive elements	cCATATCCAAT	590	10	-	part of a light responsive element
NbCrRLK1L4	I-box	light-responsive elements	ccttatcct	1119	9	+	part of a light responsive element
NbCrRLK1L4	GT1-motif	light-responsive elements	GGTTAAT	1576	7	+	light responsive element
NbCrRLK1L4	GT1-motif	light-responsive elements	GGTTAAT	1952	7	-	light responsive element
NbCrRLK1L4	GT1-motif	light-responsive elements	GGTTAA	1953	6	-	light responsive element
NbCrRLK1L4	Box 4	light-responsive elements	ATTAAT	860	6	+	part of a conserved DNA module involved in light responsiveness
NbCrRLK1L4	Box 4	light-responsive elements	ATTAAT	1170	6	-	part of a conserved DNA module involved in light responsiveness
NbCrRLK1L4	Box 4	light-responsive elements	ATTAAT	1521	6	-	part of a conserved DNA module involved in light responsiveness
NbCrRLK1L4	Box 4	light-responsive elements	ATTAAT	1581	6	-	part of a conserved DNA module involved in light responsiveness
NbCrRLK1L4	G-box	light-responsive elements	CACGTC	1343	6	-	cis-acting regulatory element involved in light responsiveness
NbCrRLK1L4	GATA-motif	light-responsive elements	AAGGATAAGG	1119	10	-	part of a light responsive element
NbCrRLK1L4	CGTCA-motif	hormone-responsive elements	CGTCA	189	5	-	cis-acting regulatory element involved in the MeJA-responsiveness
NbCrRLK1L4	CGTCA-motif	hormone-responsive elements	CGTCA	707	5	-	cis-acting regulatory element involved in the MeJA-responsiveness
NbCrRLK1L4	ABRE	hormone-responsive elements	ACGTG	1344	5	+	cis-acting element involved in the abscisic acid responsiveness
NbCrRLK1L4	TGACG-motif	hormone-responsive elements	TGACG	189	5	+	cis-acting regulatory element involved in the MeJA-responsiveness
NbCrRLK1L4	TGACG-motif	hormone-responsive elements	TGACG	707	5	+	cis-acting regulatory element involved in the MeJA-responsiveness
NbCrRLK1L4	MYC	hormone-responsive elements	TCTCTTA	887	7	-
NbCrRLK1L4	MYC	hormone-responsive elements	CATTTG	60	6	+
NbCrRLK1L4	MYC	hormone-responsive elements	CATTTG	782	6	+
NbCrRLK1L4	WUN-motif	environmental stress-related elements	CCATTTCAA	1756	9	+
NbCrRLK1L4	STRE	environmental stress-related elements	AGGGG	352	5	+
NbCrRLK1L4	STRE	environmental stress-related elements	AGGGG	484	5	+
NbCrRLK1L4	STRE	environmental stress-related elements	AGGGG	1077	5	+
NbCrRLK1L4	STRE	environmental stress-related elements	AGGGG	1924	5	+
NbCrRLK1L4	STRE	environmental stress-related elements	AGGGG	1963	5	-
NbCrRLK1L4	STRE	environmental stress-related elements	AGGGG	1969	5	-
NbCrRLK1L4	WRE3	environmental stress-related elements	CCACCT	399	6	-
NbCrRLK1L4	MBS	environmental stress-related elements	CAACTG	253	6	-	MYB binding site involved in drought-inducibility
NbCrRLK1L4	ARE	environmental stress-related elements	AAACCA	1138	6	-	cis-acting regulatory element essential for the anaerobic induction
NbCrRLK1L4	ARE	environmental stress-related elements	AAACCA	1291	6	+	cis-acting regulatory element essential for the anaerobic induction
NbCrRLK1L5	TATA-box	promoter-related elements	ATTATA	193	6	+	core promoter element around -30 of transcription start
NbCrRLK1L5	TATA-box	promoter-related elements	TATAA	194	5	-	core promoter element around -30 of transcription start								24
NbCrRLK1L5	TATA-box	promoter-related elements	TATA	195	4	+	core promoter element around -30 of transcription start
NbCrRLK1L5	TATA-box	promoter-related elements	TATAAAA	276	7	-	core promoter element around -30 of transcription start
NbCrRLK1L5	TATA-box	promoter-related elements	TATAAA	277	6	-	core promoter element around -30 of transcription start
NbCrRLK1L5	TATA-box	promoter-related elements	TATAA	278	5	-	core promoter element around -30 of transcription start
NbCrRLK1L5	TATA-box	promoter-related elements	TATA	279	4	+	core promoter element around -30 of transcription start
NbCrRLK1L5	TATA-box	promoter-related elements	TATAAAT	316	7	-	core promoter element around -30 of transcription start
NbCrRLK1L5	TATA-box	promoter-related elements	TATAAA	317	6	-	core promoter element around -30 of transcription start
NbCrRLK1L5	TATA-box	promoter-related elements	TATAA	318	5	-	core promoter element around -30 of transcription start
NbCrRLK1L5	TATA-box	promoter-related elements	TATA	319	4	+	core promoter element around -30 of transcription start
NbCrRLK1L5	TATA-box	promoter-related elements	TATA	430	4	+	core promoter element around -30 of transcription start
NbCrRLK1L5	TATA-box	promoter-related elements	TATA	457	4	+	core promoter element around -30 of transcription start
NbCrRLK1L5	TATA-box	promoter-related elements	TATA	473	4	+	core promoter element around -30 of transcription start
NbCrRLK1L5	TATA-box	promoter-related elements	ATTATA	476	6	+	core promoter element around -30 of transcription start
NbCrRLK1L5	TATA-box	promoter-related elements	TATAA	477	5	-	core promoter element around -30 of transcription start
NbCrRLK1L5	TATA-box	promoter-related elements	TATA	478	4	+	core promoter element around -30 of transcription start
NbCrRLK1L5	TATA-box	promoter-related elements	ATATAA	563	6	+	core promoter element around -30 of transcription start
NbCrRLK1L5	TATA-box	promoter-related elements	TATA	564	4	+	core promoter element around -30 of transcription start
NbCrRLK1L5	TATA-box	promoter-related elements	TATA	584	4	+	core promoter element around -30 of transcription start
NbCrRLK1L5	TATA-box	promoter-related elements	ATATAT	601	6	+	core promoter element around -30 of transcription start
NbCrRLK1L5	TATA-box	promoter-related elements	TATA	602	4	+	core promoter element around -30 of transcription start
NbCrRLK1L5	TATA-box	promoter-related elements	TATA	640	4	+	core promoter element around -30 of transcription start
NbCrRLK1L5	TATA-box	promoter-related elements	ATTATA	643	6	+	core promoter element around -30 of transcription start
NbCrRLK1L5	TATA-box	promoter-related elements	TATAA	644	5	-	core promoter element around -30 of transcription start
NbCrRLK1L5	TATA-box	promoter-related elements	TATA	645	4	+	core promoter element around -30 of transcription start
NbCrRLK1L5	TATA-box	promoter-related elements	TATA	664	4	+	core promoter element around -30 of transcription start
NbCrRLK1L5	TATA-box	promoter-related elements	TATA	719	4	+	core promoter element around -30 of transcription start
NbCrRLK1L5	TATA-box	promoter-related elements	ATTATA	948	6	+	core promoter element around -30 of transcription start
NbCrRLK1L5	TATA-box	promoter-related elements	TATAA	949	5	-	core promoter element around -30 of transcription start
NbCrRLK1L5	TATA-box	promoter-related elements	TATA	950	4	+	core promoter element around -30 of transcription start
NbCrRLK1L5	TATA-box	promoter-related elements	ATTATA	1028	6	+	core promoter element around -30 of transcription start
NbCrRLK1L5	TATA-box	promoter-related elements	TATAA	1029	5	-	core promoter element around -30 of transcription start
NbCrRLK1L5	TATA-box	promoter-related elements	TATA	1030	4	-	core promoter element around -30 of transcription start
NbCrRLK1L5	TATA-box	promoter-related elements	ATATAA	1054	6	+	core promoter element around -30 of transcription start
NbCrRLK1L5	TATA-box	promoter-related elements	TATA	1055	4	-	core promoter element around -30 of transcription start
NbCrRLK1L5	TATA-box	promoter-related elements	TATTTAAA	1102	8	-	core promoter element around -30 of transcription start
NbCrRLK1L5	TATA-box	promoter-related elements	ATTATA	1109	6	+	core promoter element around -30 of transcription start
NbCrRLK1L5	TATA-box	promoter-related elements	TATAA	1110	5	-	core promoter element around -30 of transcription start
NbCrRLK1L5	TATA-box	promoter-related elements	TATA	1111	4	-	core promoter element around -30 of transcription start
NbCrRLK1L5	TATA-box	promoter-related elements	ATTATA	1169	6	+	core promoter element around -30 of transcription start
NbCrRLK1L5	TATA-box	promoter-related elements	TATAA	1170	5	-	core promoter element around -30 of transcription start
NbCrRLK1L5	TATA-box	promoter-related elements	TATA	1171	4	-	core promoter element around -30 of transcription start
NbCrRLK1L5	TATA-box	promoter-related elements	ATATAT	1312	6	-	core promoter element around -30 of transcription start
NbCrRLK1L5	TATA-box	promoter-related elements	TATA	1313	4	-	core promoter element around -30 of transcription start
NbCrRLK1L5	TATA-box	promoter-related elements	TATA	1431	4	-	core promoter element around -30 of transcription start
NbCrRLK1L5	TATA-box	promoter-related elements	TATA	1497	4	-	core promoter element around -30 of transcription start
NbCrRLK1L5	TATA-box	promoter-related elements	TATA	1739	4	-	core promoter element around -30 of transcription start
NbCrRLK1L5	TATA-box	promoter-related elements	ATATAT	1817	6	-	core promoter element around -30 of transcription start
NbCrRLK1L5	TATA-box	promoter-related elements	TATA	1818	4	-	core promoter element around -30 of transcription start
NbCrRLK1L5	TATA-box	promoter-related elements	TACAAAA	1930	7	-	core promoter element around -30 of transcription start
NbCrRLK1L5	TATA-box	promoter-related elements	TATACA	1953	6	-	core promoter element around -30 of transcription start
NbCrRLK1L5	TATA-box	promoter-related elements	TATA	1955	4	-	core promoter element around -30 of transcription start
NbCrRLK1L5	CAAT-box	promoter-related elements	CAAAT	117	5	-	common cis-acting element in promoter and enhancer regions
NbCrRLK1L5	CAAT-box	promoter-related elements	CAAT	152	4	-
NbCrRLK1L5	CAAT-box	promoter-related elements	CAAAT	172	5	+	common cis-acting element in promoter and enhancer regions
NbCrRLK1L5	CAAT-box	promoter-related elements	CAAAT	175	5	-	common cis-acting element in promoter and enhancer regions
NbCrRLK1L5	CAAT-box	promoter-related elements	CAAAT	185	5	-	common cis-acting element in promoter and enhancer regions
NbCrRLK1L5	CAAT-box	promoter-related elements	CAAT	243	4	+
NbCrRLK1L5	CAAT-box	promoter-related elements	CAAAT	313	5	+	common cis-acting element in promoter and enhancer regions
NbCrRLK1L5	CAAT-box	promoter-related elements	CAAAT	389	5	-	common cis-acting element in promoter and enhancer regions
NbCrRLK1L5	CAAT-box	promoter-related elements	CAAT	769	4	-
NbCrRLK1L5	CAAT-box	promoter-related elements	CAAAT	773	5	-	common cis-acting element in promoter and enhancer regions
NbCrRLK1L5	CAAT-box	promoter-related elements	CAAT	859	4	-
NbCrRLK1L5	CAAT-box	promoter-related elements	CAAT	902	4	+
NbCrRLK1L5	CAAT-box	promoter-related elements	CAAT	927	4	+
NbCrRLK1L5	CAAT-box	promoter-related elements	CAAAT	1043	5	-	common cis-acting element in promoter and enhancer regions
NbCrRLK1L5	CAAT-box	promoter-related elements	CAAAT	1051	5	+	common cis-acting element in promoter and enhancer regions
NbCrRLK1L5	CAAT-box	promoter-related elements	CAAAT	1176	5	+	common cis-acting element in promoter and enhancer regions
NbCrRLK1L5	CAAT-box	promoter-related elements	CAAAT	1233	5	+	common cis-acting element in promoter and enhancer regions
NbCrRLK1L5	CAAT-box	promoter-related elements	CAACCAACTCC	1337	10	+	common cis-acting element in promoter and enhancer regions
NbCrRLK1L5	CAAT-box	promoter-related elements	CAAT	1584	4	-
NbCrRLK1L5	CAAT-box	promoter-related elements	CAAAT	1640	5	-	common cis-acting element in promoter and enhancer regions
NbCrRLK1L5	CAAT-box	promoter-related elements	CAAT	1747	4	-
NbCrRLK1L5	CAAT-box	promoter-related elements	CCAAT	1821	5	-	common cis-acting element in promoter and enhancer regions
NbCrRLK1L5	CAAT-box	promoter-related elements	CAAT	1851	4	-
NbCrRLK1L5	CAAT-box	promoter-related elements	CAAT	1860	4	-
NbCrRLK1L5	CAAT-box	promoter-related elements	CAAAT	1884	5	-	common cis-acting element in promoter and enhancer regions
NbCrRLK1L5	CAAT-box	promoter-related elements	CAAAT	1910	5	+	common cis-acting element in promoter and enhancer regions
NbCrRLK1L5	CAAT-box	promoter-related elements	CCAAT	1916	5	-	common cis-acting element in promoter and enhancer regions
NbCrRLK1L5	CAAT-box	promoter-related elements	CAAAT	1984	5	-	common cis-acting element in promoter and enhancer regions
NbCrRLK1L5	Myb	promoter-related elements	TAACTG	321	6	+
NbCrRLK1L5	Myb	promoter-related elements	TAACTG	1073	6	-
NbCrRLK1L5	as-1	promoter-related elements	TGACG	848	5	+
NbCrRLK1L5	MYB	promoter-related elements	CAACAG	740	6	-
NbCrRLK1L5	MYB	promoter-related elements	CAACCA	1703	6	-
NbCrRLK1L5	MYB	promoter-related elements	CAACCA	1823	6	-
NbCrRLK1L5	MYB	promoter-related elements	CAACCA	1918	6	-
NbCrRLK1L5	Myb-binding site	promoter-related elements	CAACAG	740	6	-
NbCrRLK1L5	Unnamed__4	other elements	CTCC	294	4	-
NbCrRLK1L5	Unnamed__4	other elements	CTCC	467	4	+
NbCrRLK1L5	Unnamed__4	other elements	CTCC	510	4	+
NbCrRLK1L5	Unnamed__4	other elements	CTCC	527	4	-
NbCrRLK1L5	Unnamed__4	other elements	CTCC	531	4	+
NbCrRLK1L5	Unnamed__4	other elements	CTCC	570	4	-
NbCrRLK1L5	Unnamed__4	other elements	CTCC	615	4	-
NbCrRLK1L5	Unnamed__4	other elements	CTCC	627	4	+
NbCrRLK1L5	Unnamed__4	other elements	CTCC	634	4	+
NbCrRLK1L5	Unnamed__4	other elements	CTCC	651	4	-
NbCrRLK1L5	Unnamed__4	other elements	CTCC	688	4	-
NbCrRLK1L5	Unnamed__4	other elements	CTCC	713	4	+
NbCrRLK1L5	Unnamed__4	other elements	CTCC	1048	4	+
NbCrRLK1L5	Unnamed__4	other elements	CTCC	1159	4	-
NbCrRLK1L5	Unnamed__4	other elements	CTCC	1244	4	-
NbCrRLK1L5	Unnamed__4	other elements	CTCC	1344	4	+
NbCrRLK1L5	Unnamed__4	other elements	CTCC	1368	4	+
NbCrRLK1L5	Unnamed__4	other elements	CTCC	1417	4	-
NbCrRLK1L5	Unnamed__4	other elements	CTCC	1483	4	-
NbCrRLK1L5	Unnamed__4	other elements	CTCC	1540	4	+
NbCrRLK1L5	Unnamed__4	other elements	CTCC	1589	4	+
NbCrRLK1L5	Unnamed__4	other elements	CTCC	1782	4	+
NbCrRLK1L5	AAGAA-motif	other elements	GAAAGAA	882	7	+
NbCrRLK1L5	AAGAA-motif	other elements	gGTAAAGAAA	1280	10	+
NbCrRLK1L5	ATC-motif	light-responsive elements	TGCTATCCA	989	9	+	part of a conserved DNA module involved in light responsiveness
NbCrRLK1L5	AE-box	light-responsive elements	AGAAACAA	1381	8	-	part of a module for light response
NbCrRLK1L5	AE-box	light-responsive elements	AGAAACTT	1967	8	+	part of a module for light response
NbCrRLK1L5	AT1-motif	light-responsive elements	AATTATTTTTTATT	1078	13	+	part of a light responsive module
NbCrRLK1L5	G-box	light-responsive elements	CACGAC	844	6	-	cis-acting regulatory element involved in light responsiveness
NbCrRLK1L5	G-box	light-responsive elements	CACGTC	849	6	-	cis-acting regulatory element involved in light responsiveness
NbCrRLK1L5	GATA-motif	light-responsive elements	AAGATAAGATT	1562	10	-	part of a light responsive element
NbCrRLK1L5	Box 4	light-responsive elements	ATTAAT	158	6	+	part of a conserved DNA module involved in light responsiveness
NbCrRLK1L5	Box 4	light-responsive elements	ATTAAT	1017	6	-	part of a conserved DNA module involved in light responsiveness
NbCrRLK1L5	Box 4	light-responsive elements	ATTAAT	1021	6	-	part of a conserved DNA module involved in light responsiveness
NbCrRLK1L5	TGA-element	hormone-responsive elements	AACGAC	327	6	-	auxin-responsive element
NbCrRLK1L5	GARE-motif	hormone-responsive elements	TCTGTTG	739	7	+	gibberellin-responsive element
NbCrRLK1L5	TGACG-motif	hormone-responsive elements	TGACG	848	5	+	cis-acting regulatory element involved in the MeJA-responsiveness
NbCrRLK1L5	MYC	hormone-responsive elements	TCTCTTA	1741	7	-
NbCrRLK1L5	CGTCA-motif	hormone-responsive elements	CGTCA	848	5	-	cis-acting regulatory element involved in the MeJA-responsiveness
NbCrRLK1L5	ABRE	hormone-responsive elements	ACGTG	850	5	+	cis-acting element involved in the abscisic acid responsiveness
NbCrRLK1L5	SARE	hormone-responsive elements	TTCGACCATCTT	1605	11	+	cis-acting element involved in salicylic acid responsiveness
NbCrRLK1L5	TCA	environmental stress-related elements	TCATCTTCAT	71	9	+
NbCrRLK1L5	TCA	environmental stress-related elements	TCATCTTCAT	1536	9	+
NbCrRLK1L5	STRE	environmental stress-related elements	AGGGG	1362	5	-
NbCrRLK1L5	LTR	environmental stress-related elements	CCGAAA	415	6	+	cis-acting element involved in low-temperature responsiveness
NbCrRLK1L5	LTR	environmental stress-related elements	CCGAAA	1622	6	-	cis-acting element involved in low-temperature responsiveness
NbCrRLK1L5	ARE	environmental stress-related elements	AAACCA	1114	6	+	cis-acting regulatory element essential for the anaerobic induction
NbCrRLK1L5	ARE	environmental stress-related elements	AAACCA	1619	6	-	cis-acting regulatory element essential for the anaerobic induction
NbCrRLK1L5	ARE	environmental stress-related elements	AAACCA	1801	6	-	cis-acting regulatory element essential for the anaerobic induction
NbCrRLK1L5	CAT-box	development-related elements	GCCACT	1147	6	-	cis-acting regulatory element related to meristem expression
NbCrRLK1L6	MYB-like sequence	site-binding related elements	TAACCA	279	6	+									81
NbCrRLK1L6	MYB-like sequence	site-binding related elements	TAACCA	654	6	+
NbCrRLK1L6	CCAAT-box	site-binding related elements	CAACGG	1464	6	+	MYBHv1 binding site
NbCrRLK1L6	CCAAT-box	site-binding related elements	CAACGG	1790	6	+	MYBHv1 binding site
NbCrRLK1L6	TATA-box	promoter-related elements	TATATAA	133	7	-	core promoter element around -30 of transcription start
NbCrRLK1L6	TATA-box	promoter-related elements	TATATA	134	6	+	core promoter element around -30 of transcription start
NbCrRLK1L6	TATA-box	promoter-related elements	ATATAT	135	6	+	core promoter element around -30 of transcription start
NbCrRLK1L6	TATA-box	promoter-related elements	TATA	136	4	+	core promoter element around -30 of transcription start
NbCrRLK1L6	TATA-box	promoter-related elements	TATAA	165	5	-	core promoter element around -30 of transcription start
NbCrRLK1L6	TATA-box	promoter-related elements	TATA	166	4	+	core promoter element around -30 of transcription start
NbCrRLK1L6	TATA-box	promoter-related elements	TATAA	230	5	-	core promoter element around -30 of transcription start
NbCrRLK1L6	TATA-box	promoter-related elements	TATA	231	4	+	core promoter element around -30 of transcription start
NbCrRLK1L6	TATA-box	promoter-related elements	TATAAA	521	6	-	core promoter element around -30 of transcription start
NbCrRLK1L6	TATA-box	promoter-related elements	TATAA	522	5	-	core promoter element around -30 of transcription start
NbCrRLK1L6	TATA-box	promoter-related elements	TATA	523	4	+	core promoter element around -30 of transcription start
NbCrRLK1L6	TATA-box	promoter-related elements	TATA	812	4	+	core promoter element around -30 of transcription start
NbCrRLK1L6	TATA-box	promoter-related elements	TATA	860	4	+	core promoter element around -30 of transcription start
NbCrRLK1L6	TATA-box	promoter-related elements	TATA	929	4	+	core promoter element around -30 of transcription start
NbCrRLK1L6	TATA-box	promoter-related elements	TATAAA	950	6	-	core promoter element around -30 of transcription start
NbCrRLK1L6	TATA-box	promoter-related elements	TATAA	951	5	-	core promoter element around -30 of transcription start
NbCrRLK1L6	TATA-box	promoter-related elements	TATA	952	4	+	core promoter element around -30 of transcription start
NbCrRLK1L6	TATA-box	promoter-related elements	ATATAT	1178	6	-	core promoter element around -30 of transcription start
NbCrRLK1L6	TATA-box	promoter-related elements	TATA	1179	4	-	core promoter element around -30 of transcription start
NbCrRLK1L6	TATA-box	promoter-related elements	TATA	1288	4	-	core promoter element around -30 of transcription start
NbCrRLK1L6	TATA-box	promoter-related elements	TATACA	1394	6	-	core promoter element around -30 of transcription start
NbCrRLK1L6	TATA-box	promoter-related elements	TATA	1396	4	-	core promoter element around -30 of transcription start
NbCrRLK1L6	TATA-box	promoter-related elements	TATATA	1470	6	-	core promoter element around -30 of transcription start
NbCrRLK1L6	TATA-box	promoter-related elements	ATATAA	1471	6	+	core promoter element around -30 of transcription start
NbCrRLK1L6	TATA-box	promoter-related elements	TATA	1472	4	-	core promoter element around -30 of transcription start
NbCrRLK1L6	TATA-box	promoter-related elements	TATA	1874	4	-	core promoter element around -30 of transcription start
NbCrRLK1L6	CAAT-box	promoter-related elements	CAAT	24	4	-
NbCrRLK1L6	CAAT-box	promoter-related elements	CCAAT	40	5	-	common cis-acting element in promoter and enhancer regions
NbCrRLK1L6	CAAT-box	promoter-related elements	CAAT	120	4	-
NbCrRLK1L6	CAAT-box	promoter-related elements	CAAAT	146	5	+	common cis-acting element in promoter and enhancer regions
NbCrRLK1L6	CAAT-box	promoter-related elements	CAAT	343	4	+
NbCrRLK1L6	CAAT-box	promoter-related elements	CAAT	548	4	+
NbCrRLK1L6	CAAT-box	promoter-related elements	CAAT	566	4	-
NbCrRLK1L6	CAAT-box	promoter-related elements	CAAAT	650	5	+	common cis-acting element in promoter and enhancer regions
NbCrRLK1L6	CAAT-box	promoter-related elements	CAAAT	658	5	+	common cis-acting element in promoter and enhancer regions
NbCrRLK1L6	CAAT-box	promoter-related elements	CAAT	702	4	+
NbCrRLK1L6	CAAT-box	promoter-related elements	CAAT	740	4	+
NbCrRLK1L6	CAAT-box	promoter-related elements	CCAAT	742	5	-	common cis-acting element in promoter and enhancer regions
NbCrRLK1L6	CAAT-box	promoter-related elements	CAAT	790	4	-
NbCrRLK1L6	CAAT-box	promoter-related elements	CAAAT	794	5	+	common cis-acting element in promoter and enhancer regions
NbCrRLK1L6	CAAT-box	promoter-related elements	CAAT	802	4	-
NbCrRLK1L6	CAAT-box	promoter-related elements	CAAAT	834	5	-	common cis-acting element in promoter and enhancer regions
NbCrRLK1L6	CAAT-box	promoter-related elements	CAAAT	847	5	-	common cis-acting element in promoter and enhancer regions
NbCrRLK1L6	CAAT-box	promoter-related elements	CAAT	918	4	-
NbCrRLK1L6	CAAT-box	promoter-related elements	CAAT	1107	4	+
NbCrRLK1L6	CAAT-box	promoter-related elements	CAAT	1182	4	-
NbCrRLK1L6	CAAT-box	promoter-related elements	CAAAT	1231	5	-	common cis-acting element in promoter and enhancer regions
NbCrRLK1L6	CAAT-box	promoter-related elements	CAAAT	1241	5	-	common cis-acting element in promoter and enhancer regions
NbCrRLK1L6	CAAT-box	promoter-related elements	CAAT	1260	4	-
NbCrRLK1L6	CAAT-box	promoter-related elements	CCAAT	1276	5	-	common cis-acting element in promoter and enhancer regions
NbCrRLK1L6	CAAT-box	promoter-related elements	CAAT	1564	4	-
NbCrRLK1L6	CAAT-box	promoter-related elements	CAAT	1577	4	-
NbCrRLK1L6	CAAT-box	promoter-related elements	CAAT	1654	4	-
NbCrRLK1L6	CAAT-box	promoter-related elements	CAAT	1684	4	+
NbCrRLK1L6	CAAT-box	promoter-related elements	CAAT	1689	4	+
NbCrRLK1L6	CAAT-box	promoter-related elements	CAAT	1691	4	-
NbCrRLK1L6	CAAT-box	promoter-related elements	CAAT	1733	4	+
NbCrRLK1L6	CAAT-box	promoter-related elements	CAAT	1744	4	+
NbCrRLK1L6	CAAT-box	promoter-related elements	CCAAT	1764	5	+	common cis-acting element in promoter and enhancer regions
NbCrRLK1L6	CAAT-box	promoter-related elements	CAAT	1765	4	+
NbCrRLK1L6	CAAT-box	promoter-related elements	CAAAT	1807	5	+	common cis-acting element in promoter and enhancer regions
NbCrRLK1L6	CAAT-box	promoter-related elements	CAAT	1837	4	-
NbCrRLK1L6	CAAT-box	promoter-related elements	CAAT	1849	4	+
NbCrRLK1L6	CAAT-box	promoter-related elements	CAAT	1863	4	+
NbCrRLK1L6	CAAT-box	promoter-related elements	CAAT	1865	4	-
NbCrRLK1L6	CAAT-box	promoter-related elements	CAAT	1885	4	-
NbCrRLK1L6	CAAT-box	promoter-related elements	CAAAT	1919	5	+	common cis-acting element in promoter and enhancer regions
NbCrRLK1L6	CAAT-box	promoter-related elements	CAAT	1956	4	-
NbCrRLK1L6	CAAT-box	promoter-related elements	CAAT	1993	4	+
NbCrRLK1L6	Myb	promoter-related elements	TAACTG	938	6	+
NbCrRLK1L6	Myb	promoter-related elements	CAACTG	1830	6	+
NbCrRLK1L6	as-1	promoter-related elements	TGACG	58	5	+
NbCrRLK1L6	MYB	promoter-related elements	CAACAG	192	6	+
NbCrRLK1L6	MYB	promoter-related elements	TAACCA	279	6	+
NbCrRLK1L6	MYB	promoter-related elements	CAACCA	555	6	-
NbCrRLK1L6	MYB	promoter-related elements	TAACCA	654	6	+
NbCrRLK1L6	MYB	promoter-related elements	CAACCA	956	6	-
NbCrRLK1L6	MYB	promoter-related elements	CAACCA	1803	6	+
NbCrRLK1L6	TATA	promoter-related elements	TATAAAAT	231	8	+
NbCrRLK1L6	dOCT	promoter-related elements	CTCGGATC	1119	8	-
NbCrRLK1L6	Myb-binding site	promoter-related elements	CAACAG	192	6	+
NbCrRLK1L6	W box	other elements	TTGACC	1787	6	-
NbCrRLK1L6	Unnamed__4	other elements	CTCC	98	4	+
NbCrRLK1L6	Unnamed__4	other elements	CTCC	1116	4	-
NbCrRLK1L6	Unnamed__4	other elements	CTCC	1150	4	+
NbCrRLK1L6	Unnamed__4	other elements	CTCC	1154	4	-
NbCrRLK1L6	Unnamed__4	other elements	CTCC	1624	4	+
NbCrRLK1L6	Unnamed__4	other elements	CTCC	1775	4	-
NbCrRLK1L6	Unnamed__4	other elements	CTCC	1974	4	+
NbCrRLK1L6	AAGAA-motif	other elements	gGTAAAGAAA	764	9	-
NbCrRLK1L6	AAGAA-motif	other elements	GAAAGAA	1215	7	-
NbCrRLK1L6	Unnamed__1	other elements	CGTGG	1091	5	+
NbCrRLK1L6	GT1-motif	light-responsive elements	GGTTAA	255	6	-	light responsive element
NbCrRLK1L6	GT1-motif	light-responsive elements	GGTTAA	442	6	-	light responsive element
NbCrRLK1L6	GT1-motif	light-responsive elements	GGTTAA	488	6	-	light responsive element
NbCrRLK1L6	GT1-motif	light-responsive elements	GGTTAA	993	6	+	light responsive element
NbCrRLK1L6	GT1-motif	light-responsive elements	GGTTAA	1504	6	-	light responsive element
NbCrRLK1L6	Sp1	light-responsive elements	GGGCGG	1421	6	+	light responsive element
NbCrRLK1L6	G-box	light-responsive elements	CACGTC	59	6	-	cis-acting regulatory element involved in light responsiveness
NbCrRLK1L6	G-box	light-responsive elements	TAACACGTAG	223	9	-	cis-acting regulatory element involved in light responsiveness
NbCrRLK1L6	G-box	light-responsive elements	TACGTG	224	6	+	cis-acting regulatory element involved in light responsiveness
NbCrRLK1L6	TGA-element	hormone-responsive elements	AACGAC	1759	6	+	auxin-responsive element
NbCrRLK1L6	CGTCA-motif	hormone-responsive elements	CGTCA	58	5	-	cis-acting regulatory element involved in the MeJA-responsiveness
NbCrRLK1L6	ABRE	hormone-responsive elements	ACGTG	60	5	+	cis-acting element involved in the abscisic acid responsiveness
NbCrRLK1L6	ABRE	hormone-responsive elements	ACGTG	225	5	+	cis-acting element involved in the abscisic acid responsiveness
NbCrRLK1L6	TGACG-motif	hormone-responsive elements	TGACG	58	5	+	cis-acting regulatory element involved in the MeJA-responsiveness
NbCrRLK1L6	MYC	hormone-responsive elements	TCTCTTA	965	7	+
NbCrRLK1L6	ABRE	hormone-responsive elements	TACGTG	224	6	+
NbCrRLK1L6	ABRE	hormone-responsive elements	CACGTA	224	6	-
NbCrRLK1L6	TCA-element	hormone-responsive elements	CCATCTTTTT	889	9	+	cis-acting element involved in salicylic acid responsiveness
NbCrRLK1L6	MYC	hormone-responsive elements	CAATTG	740	6	+
NbCrRLK1L6	MYC	hormone-responsive elements	CATTTG	794	6	-
NbCrRLK1L6	MYC	hormone-responsive elements	CATTTG	846	6	+
NbCrRLK1L6	MYC	hormone-responsive elements	CATGTG	944	6	-
NbCrRLK1L6	MYC	hormone-responsive elements	CAATTG	1689	6	-
NbCrRLK1L6	MYC	hormone-responsive elements	CATTTG	1807	6	-
NbCrRLK1L6	MYC	hormone-responsive elements	CAATTG	1863	6	-
NbCrRLK1L6	DRE1	environmental stress-related elements	ACCGAGA	1783	7	-
NbCrRLK1L6	WUN-motif	environmental stress-related elements	AAATTACT	1537	8	+
NbCrRLK1L6	STRE	environmental stress-related elements	AGGGG	866	5	-
NbCrRLK1L6	STRE	environmental stress-related elements	AGGGG	880	5	-
NbCrRLK1L6	STRE	environmental stress-related elements	AGGGG	1159	5	-
NbCrRLK1L6	STRE	environmental stress-related elements	AGGGG	1606	5	-
NbCrRLK1L6	MBS	environmental stress-related elements	CAACTG	1830	6	+	MYB binding site involved in drought-inducibility
NbCrRLK1L6	GCN4_motif	development-related elements	TGAGTCA	1593	7	-	cis-regulatory element involved in endosperm expression
NbCrRLK1L6	MYB recognition site	development-related elements	CCGTTG	1464	6	-
NbCrRLK1L6	MYB recognition site	development-related elements	CCGTTG	1790	6	-
NbCrRLK1L6	O2-site	development-related elements	GATGA(C/T)(A/G)TG(A/G)	399	8	+	cis-acting regulatory element involved in zein metabolism regulation
NbCrRLK1L7	HD-Zip 3	site-binding related elements	GTAAT(G/C)ATTAC	1332	9.5	-	protein binding site								12
NbCrRLK1L7	MYB-like sequence	site-binding related elements	TAACCA	107	6	+
NbCrRLK1L7	MYB-like sequence	site-binding related elements	TAACCA	201	6	+
NbCrRLK1L7	MYB-like sequence	site-binding related elements	TAACCA	842	6	-
NbCrRLK1L7	MYB-like sequence	site-binding related elements	TAACCA	1713	6	-
NbCrRLK1L7	CAAT-box	promoter-related elements	CAAT	32	4	+
NbCrRLK1L7	CAAT-box	promoter-related elements	CAAT	90	4	-
NbCrRLK1L7	CAAT-box	promoter-related elements	CAAT	183	4	-
NbCrRLK1L7	CAAT-box	promoter-related elements	CAAAT	213	5	+	common cis-acting element in promoter and enhancer regions
NbCrRLK1L7	CAAT-box	promoter-related elements	CAAT	413	4	-
NbCrRLK1L7	CAAT-box	promoter-related elements	CAAT	438	4	+
NbCrRLK1L7	CAAT-box	promoter-related elements	CCAAT	456	5	-	common cis-acting element in promoter and enhancer regions
NbCrRLK1L7	CAAT-box	promoter-related elements	CAAT	535	4	-
NbCrRLK1L7	CAAT-box	promoter-related elements	CAAT	591	4	-
NbCrRLK1L7	CAAT-box	promoter-related elements	CAAT	695	4	+
NbCrRLK1L7	CAAT-box	promoter-related elements	CAAAT	749	5	+	common cis-acting element in promoter and enhancer regions
NbCrRLK1L7	CAAT-box	promoter-related elements	CAAT	825	4	-
NbCrRLK1L7	CAAT-box	promoter-related elements	CAAAT	864	5	-	common cis-acting element in promoter and enhancer regions
NbCrRLK1L7	CAAT-box	promoter-related elements	CAAT	876	4	-
NbCrRLK1L7	CAAT-box	promoter-related elements	CAAAT	979	5	-	common cis-acting element in promoter and enhancer regions
NbCrRLK1L7	CAAT-box	promoter-related elements	CAAT	1011	4	-
NbCrRLK1L7	CAAT-box	promoter-related elements	CAAT	1065	4	+
NbCrRLK1L7	CAAT-box	promoter-related elements	CAAT	1148	4	+
NbCrRLK1L7	CAAT-box	promoter-related elements	CAAT	1190	4	+
NbCrRLK1L7	CAAT-box	promoter-related elements	CAAT	1192	4	-
NbCrRLK1L7	CAAT-box	promoter-related elements	CAAAT	1265	5	+	common cis-acting element in promoter and enhancer regions
NbCrRLK1L7	CAAT-box	promoter-related elements	CAAAT	1302	5	+	common cis-acting element in promoter and enhancer regions
NbCrRLK1L7	CAAT-box	promoter-related elements	CAAT	1382	4	+
NbCrRLK1L7	CAAT-box	promoter-related elements	CAACCAACTCC	1409	10	+	common cis-acting element in promoter and enhancer regions
NbCrRLK1L7	CAAT-box	promoter-related elements	CAAT	1468	4	+
NbCrRLK1L7	CAAT-box	promoter-related elements	CAAT	1537	4	+
NbCrRLK1L7	CAAT-box	promoter-related elements	CAAAT	1557	5	+	common cis-acting element in promoter and enhancer regions
NbCrRLK1L7	CAAT-box	promoter-related elements	CAAT	1560	4	-
NbCrRLK1L7	CAAT-box	promoter-related elements	CAAT	1587	4	-
NbCrRLK1L7	CAAT-box	promoter-related elements	CAAT	1593	4	-
NbCrRLK1L7	CAAT-box	promoter-related elements	CAAAT	1649	5	-	common cis-acting element in promoter and enhancer regions
NbCrRLK1L7	CAAT-box	promoter-related elements	CAAAT	1695	5	-	common cis-acting element in promoter and enhancer regions
NbCrRLK1L7	CAAT-box	promoter-related elements	CAAT	1728	4	-
NbCrRLK1L7	CAAT-box	promoter-related elements	CCAAT	1758	5	-	common cis-acting element in promoter and enhancer regions
NbCrRLK1L7	CAAT-box	promoter-related elements	CCAAT	1831	5	-	common cis-acting element in promoter and enhancer regions
NbCrRLK1L7	CAAT-box	promoter-related elements	CAAT	1861	4	-
NbCrRLK1L7	CAAT-box	promoter-related elements	CAAT	1870	4	-
NbCrRLK1L7	CAAT-box	promoter-related elements	CAAAT	1895	5	-	common cis-acting element in promoter and enhancer regions
NbCrRLK1L7	CAAT-box	promoter-related elements	CAAAT	1921	5	+	common cis-acting element in promoter and enhancer regions
NbCrRLK1L7	CAAT-box	promoter-related elements	CCAAT	1927	5	-	common cis-acting element in promoter and enhancer regions
NbCrRLK1L7	CAAT-box	promoter-related elements	CCAAT	1985	5	-	common cis-acting element in promoter and enhancer regions
NbCrRLK1L7	TATA-box	promoter-related elements	TATA	81	4	+	core promoter element around -30 of transcription start
NbCrRLK1L7	TATA-box	promoter-related elements	TATA	324	4	+	core promoter element around -30 of transcription start
NbCrRLK1L7	TATA-box	promoter-related elements	TATA	351	4	+	core promoter element around -30 of transcription start
NbCrRLK1L7	TATA-box	promoter-related elements	ATTATA	370	6	+	core promoter element around -30 of transcription start
NbCrRLK1L7	TATA-box	promoter-related elements	TATAA	371	5	-	core promoter element around -30 of transcription start
NbCrRLK1L7	TATA-box	promoter-related elements	TATA	372	4	+	core promoter element around -30 of transcription start
NbCrRLK1L7	TATA-box	promoter-related elements	TATA	392	4	+	core promoter element around -30 of transcription start
NbCrRLK1L7	TATA-box	promoter-related elements	ATATAT	409	6	+	core promoter element around -30 of transcription start
NbCrRLK1L7	TATA-box	promoter-related elements	TATA	410	4	+	core promoter element around -30 of transcription start
NbCrRLK1L7	TATA-box	promoter-related elements	TATA	448	4	+	core promoter element around -30 of transcription start
NbCrRLK1L7	TATA-box	promoter-related elements	ATTATA	451	6	+	core promoter element around -30 of transcription start
NbCrRLK1L7	TATA-box	promoter-related elements	TATAA	452	5	-	core promoter element around -30 of transcription start
NbCrRLK1L7	TATA-box	promoter-related elements	TATA	453	4	+	core promoter element around -30 of transcription start
NbCrRLK1L7	TATA-box	promoter-related elements	TATA	472	4	+	core promoter element around -30 of transcription start
NbCrRLK1L7	TATA-box	promoter-related elements	TATA	527	4	+	core promoter element around -30 of transcription start
NbCrRLK1L7	TATA-box	promoter-related elements	ATTATA	530	6	+	core promoter element around -30 of transcription start
NbCrRLK1L7	TATA-box	promoter-related elements	TATAA	531	5	-	core promoter element around -30 of transcription start
NbCrRLK1L7	TATA-box	promoter-related elements	TATA	532	4	+	core promoter element around -30 of transcription start
NbCrRLK1L7	TATA-box	promoter-related elements	TATAAAA	581	7	-	core promoter element around -30 of transcription start
NbCrRLK1L7	TATA-box	promoter-related elements	TATAAA	582	6	-	core promoter element around -30 of transcription start
NbCrRLK1L7	TATA-box	promoter-related elements	TATAA	583	5	-	core promoter element around -30 of transcription start
NbCrRLK1L7	TATA-box	promoter-related elements	TATA	584	4	+	core promoter element around -30 of transcription start
NbCrRLK1L7	TATA-box	promoter-related elements	TATA	627	4	+	core promoter element around -30 of transcription start
NbCrRLK1L7	TATA-box	promoter-related elements	ATTATA	752	6	+	core promoter element around -30 of transcription start
NbCrRLK1L7	TATA-box	promoter-related elements	TATAA	753	5	-	core promoter element around -30 of transcription start
NbCrRLK1L7	TATA-box	promoter-related elements	TATA	754	4	+	core promoter element around -30 of transcription start
NbCrRLK1L7	TATA-box	promoter-related elements	TACAAAA	833	7	-	core promoter element around -30 of transcription start
NbCrRLK1L7	TATA-box	promoter-related elements	ATATAA	973	6	+	core promoter element around -30 of transcription start
NbCrRLK1L7	TATA-box	promoter-related elements	TATA	974	4	+	core promoter element around -30 of transcription start
NbCrRLK1L7	TATA-box	promoter-related elements	TATA	987	4	+	core promoter element around -30 of transcription start
NbCrRLK1L7	TATA-box	promoter-related elements	ATATAA	1046	6	+	core promoter element around -30 of transcription start
NbCrRLK1L7	TATA-box	promoter-related elements	TATA	1047	4	-	core promoter element around -30 of transcription start
NbCrRLK1L7	TATA-box	promoter-related elements	ATATAT	1067	6	-	core promoter element around -30 of transcription start
NbCrRLK1L7	TATA-box	promoter-related elements	TATA	1068	4	-	core promoter element around -30 of transcription start
NbCrRLK1L7	TATA-box	promoter-related elements	TATAAAA	1122	7	-	core promoter element around -30 of transcription start
NbCrRLK1L7	TATA-box	promoter-related elements	TATAAA	1123	6	-	core promoter element around -30 of transcription start
NbCrRLK1L7	TATA-box	promoter-related elements	TATATAA	1124	7	-	core promoter element around -30 of transcription start
NbCrRLK1L7	TATA-box	promoter-related elements	TATATA	1125	6	-	core promoter element around -30 of transcription start
NbCrRLK1L7	TATA-box	promoter-related elements	ATATAA	1126	6	+	core promoter element around -30 of transcription start
NbCrRLK1L7	TATA-box	promoter-related elements	TATA	1127	4	-	core promoter element around -30 of transcription start
NbCrRLK1L7	TATA-box	promoter-related elements	TATTTAAA	1156	8	-	core promoter element around -30 of transcription start
NbCrRLK1L7	TATA-box	promoter-related elements	TATA	1162	4	-	core promoter element around -30 of transcription start
NbCrRLK1L7	TATA-box	promoter-related elements	TATA	1235	4	-	core promoter element around -30 of transcription start
NbCrRLK1L7	TATA-box	promoter-related elements	TATA	1328	4	-	core promoter element around -30 of transcription start
NbCrRLK1L7	TATA-box	promoter-related elements	TAAAGATT	1334	8	-	core promoter element around -30 of transcription start
NbCrRLK1L7	TATA-box	promoter-related elements	ATATAT	1384	6	-	core promoter element around -30 of transcription start
NbCrRLK1L7	TATA-box	promoter-related elements	TATA	1385	4	-	core promoter element around -30 of transcription start
NbCrRLK1L7	TATA-box	promoter-related elements	TATA	1501	4	-	core promoter element around -30 of transcription start
NbCrRLK1L7	TATA-box	promoter-related elements	ATATAT	1827	6	-	core promoter element around -30 of transcription start
NbCrRLK1L7	TATA-box	promoter-related elements	TATA	1828	4	-	core promoter element around -30 of transcription start
NbCrRLK1L7	TATA-box	promoter-related elements	TATACA	1964	6	-	core promoter element around -30 of transcription start
NbCrRLK1L7	TATA-box	promoter-related elements	TATATA	1966	6	-	core promoter element around -30 of transcription start
NbCrRLK1L7	TATA-box	promoter-related elements	ATATAA	1967	6	+	core promoter element around -30 of transcription start
NbCrRLK1L7	TATA-box	promoter-related elements	TATA	1968	4	-	core promoter element around -30 of transcription start
NbCrRLK1L7	TATA	promoter-related elements	TATAAAAT	1047	8	+
NbCrRLK1L7	TATA	promoter-related elements	TATAAAAT	1121	8	-
NbCrRLK1L7	Myb-binding site	promoter-related elements	CAACAG	547	6	-
NbCrRLK1L7	as-1	promoter-related elements	TGACG	171	5	+
NbCrRLK1L7	as-1	promoter-related elements	TGACG	1863	5	+
NbCrRLK1L7	MYB	promoter-related elements	TAACCA	107	6	+
NbCrRLK1L7	MYB	promoter-related elements	TAACCA	201	6	+
NbCrRLK1L7	MYB	promoter-related elements	CAACAG	547	6	-
NbCrRLK1L7	MYB	promoter-related elements	TAACCA	842	6	-
NbCrRLK1L7	MYB	promoter-related elements	TAACCA	1713	6	-
NbCrRLK1L7	MYB	promoter-related elements	CAACCA	1833	6	-
NbCrRLK1L7	MYB	promoter-related elements	CAACCA	1929	6	-
NbCrRLK1L7	box S	other elements	AGCCACC	259	7	+
NbCrRLK1L7	AAGAA-motif	other elements	gGTAAAGAAA	1352	10	+
NbCrRLK1L7	Unnamed__4	other elements	CTCC	361	4	+
NbCrRLK1L7	Unnamed__4	other elements	CTCC	378	4	-
NbCrRLK1L7	Unnamed__4	other elements	CTCC	459	4	-
NbCrRLK1L7	Unnamed__4	other elements	CTCC	496	4	-
NbCrRLK1L7	Unnamed__4	other elements	CTCC	1313	4	-
NbCrRLK1L7	Unnamed__4	other elements	CTCC	1416	4	+
NbCrRLK1L7	Unnamed__4	other elements	CTCC	1440	4	+
NbCrRLK1L7	Unnamed__4	other elements	CTCC	1487	4	-
NbCrRLK1L7	Unnamed__4	other elements	CTCC	1545	4	+
NbCrRLK1L7	Unnamed__4	other elements	CTCC	1978	4	-
NbCrRLK1L7	G-box	light-responsive elements	CACGTC	1864	6	-	cis-acting regulatory element involved in light responsiveness
NbCrRLK1L7	ATC-motif	light-responsive elements	AGTAATCT	1331	8	+	part of a conserved DNA module involved in light responsiveness
NbCrRLK1L7	CGTCA-motif	hormone-responsive elements	CGTCA	171	5	-	cis-acting regulatory element involved in the MeJA-responsiveness
NbCrRLK1L7	CGTCA-motif	hormone-responsive elements	CGTCA	1863	5	-	cis-acting regulatory element involved in the MeJA-responsiveness
NbCrRLK1L7	TATC-box	hormone-responsive elements	TATCCCA	1987	7	-	cis-acting element involved in gibberellin-responsiveness
NbCrRLK1L7	TGACG-motif	hormone-responsive elements	TGACG	171	5	+	cis-acting regulatory element involved in the MeJA-responsiveness
NbCrRLK1L7	TGACG-motif	hormone-responsive elements	TGACG	1863	5	+	cis-acting regulatory element involved in the MeJA-responsiveness
NbCrRLK1L7	GARE-motif	hormone-responsive elements	TCTGTTG	546	7	+	gibberellin-responsive element
NbCrRLK1L7	TGA-element	hormone-responsive elements	AACGAC	219	6	-	auxin-responsive element
NbCrRLK1L7	MYC	hormone-responsive elements	CATTTG	213	6	-
NbCrRLK1L7	MYC	hormone-responsive elements	CAATTG	1190	6	-
NbCrRLK1L7	ABRE	hormone-responsive elements	ACGTG	1865	5	+	cis-acting element involved in the abscisic acid responsiveness
NbCrRLK1L7	MYC	hormone-responsive elements	CATTTG	1694	6	+
NbCrRLK1L7	STRE	environmental stress-related elements	AGGGG	1434	5	-
NbCrRLK1L7	TCA	environmental stress-related elements	TCATCTTCAT	1541	9	+
NbCrRLK1L7	WRE3	environmental stress-related elements	CCACCT	261	6	+
NbCrRLK1L7	ARE	environmental stress-related elements	AAACCA	134	6	+	cis-acting regulatory element essential for the anaerobic induction
NbCrRLK1L7	ARE	environmental stress-related elements	AAACCA	1628	6	-	cis-acting regulatory element essential for the anaerobic induction
NbCrRLK1L7	O2-site	development-related elements	GTTGACGTGA	1861	9	+	cis-acting regulatory element involved in zein metabolism regulation
NbCrRLK1L7	circadian	development-related elements	CAAAGATATC	1101	9	-	cis-acting regulatory element involved in circadian control
NbCrRLK1L8	CCAAT-box	site-binding related elements	CAACGG	816	6	-	MYBHv1 binding site								63
NbCrRLK1L8	A-box	promoter-related elements	CCGTCC	773	6	+	cis-acting regulatory element
NbCrRLK1L8	CCGTCC motif	promoter-related elements	CCGTCC	773	6	+
NbCrRLK1L8	CAAT-box	promoter-related elements	CAAAT	35	5	-	common cis-acting element in promoter and enhancer regions
NbCrRLK1L8	CAAT-box	promoter-related elements	CAAT	79	4	+
NbCrRLK1L8	CAAT-box	promoter-related elements	CAAT	172	4	-
NbCrRLK1L8	CAAT-box	promoter-related elements	CAAT	265	4	+
NbCrRLK1L8	CAAT-box	promoter-related elements	CAAT	274	4	+
NbCrRLK1L8	CAAT-box	promoter-related elements	CAAAT	493	5	-	common cis-acting element in promoter and enhancer regions
NbCrRLK1L8	CAAT-box	promoter-related elements	CAAT	522	4	+
NbCrRLK1L8	CAAT-box	promoter-related elements	CAAT	632	4	-
NbCrRLK1L8	CAAT-box	promoter-related elements	CAAT	982	4	-
NbCrRLK1L8	CAAT-box	promoter-related elements	CAAT	1012	4	+
NbCrRLK1L8	CAAT-box	promoter-related elements	CAAT	1067	4	+
NbCrRLK1L8	CAAT-box	promoter-related elements	CCAAT	1069	5	-	common cis-acting element in promoter and enhancer regions
NbCrRLK1L8	CAAT-box	promoter-related elements	CAAT	1206	4	+
NbCrRLK1L8	CAAT-box	promoter-related elements	CAAT	1402	4	-
NbCrRLK1L8	CAAT-box	promoter-related elements	CAAAT	1421	5	+	common cis-acting element in promoter and enhancer regions
NbCrRLK1L8	CAAT-box	promoter-related elements	CAAAT	1556	5	-	common cis-acting element in promoter and enhancer regions
NbCrRLK1L8	CAAT-box	promoter-related elements	CAAT	1573	4	-
NbCrRLK1L8	CAAT-box	promoter-related elements	CAAT	1614	4	+
NbCrRLK1L8	CAAT-box	promoter-related elements	CAAT	1630	4	+
NbCrRLK1L8	CAAT-box	promoter-related elements	CAAT	1664	4	-
NbCrRLK1L8	CAAT-box	promoter-related elements	CAAAT	1768	5	-	common cis-acting element in promoter and enhancer regions
NbCrRLK1L8	CAAT-box	promoter-related elements	CAAT	1790	4	+
NbCrRLK1L8	CAAT-box	promoter-related elements	CAAAT	1819	5	+	common cis-acting element in promoter and enhancer regions
NbCrRLK1L8	CAAT-box	promoter-related elements	CAAT	1994	4	-
NbCrRLK1L8	TATA-box	promoter-related elements	ATATAT	24	6	+	core promoter element around -30 of transcription start
NbCrRLK1L8	TATA-box	promoter-related elements	TATA	25	4	+	core promoter element around -30 of transcription start
NbCrRLK1L8	TATA-box	promoter-related elements	TATATAA	57	7	-	core promoter element around -30 of transcription start
NbCrRLK1L8	TATA-box	promoter-related elements	TATATA	58	6	+	core promoter element around -30 of transcription start
NbCrRLK1L8	TATA-box	promoter-related elements	ATATAA	59	6	+	core promoter element around -30 of transcription start
NbCrRLK1L8	TATA-box	promoter-related elements	TATA	60	4	+	core promoter element around -30 of transcription start
NbCrRLK1L8	TATA-box	promoter-related elements	ATATAT	64	6	+	core promoter element around -30 of transcription start
NbCrRLK1L8	TATA-box	promoter-related elements	TATATA	65	6	+	core promoter element around -30 of transcription start
NbCrRLK1L8	TATA-box	promoter-related elements	ATATAT	66	6	+	core promoter element around -30 of transcription start
NbCrRLK1L8	TATA-box	promoter-related elements	TATATA	67	6	+	core promoter element around -30 of transcription start
NbCrRLK1L8	TATA-box	promoter-related elements	ATATAT	68	6	+	core promoter element around -30 of transcription start
NbCrRLK1L8	TATA-box	promoter-related elements	TATA	69	4	+	core promoter element around -30 of transcription start
NbCrRLK1L8	TATA-box	promoter-related elements	TATA	742	4	+	core promoter element around -30 of transcription start
NbCrRLK1L8	TATA-box	promoter-related elements	TATA	951	4	+	core promoter element around -30 of transcription start
NbCrRLK1L8	TATA-box	promoter-related elements	ccTATAAAaa	1196	9	+	core promoter element around -30 of transcription start
NbCrRLK1L8	TATA-box	promoter-related elements	TATA	1271	4	-	core promoter element around -30 of transcription start
NbCrRLK1L8	TATA-box	promoter-related elements	ATATAA	1328	6	+	core promoter element around -30 of transcription start
NbCrRLK1L8	TATA-box	promoter-related elements	TATA	1329	4	-	core promoter element around -30 of transcription start
NbCrRLK1L8	TATA-box	promoter-related elements	TATA	1358	4	-	core promoter element around -30 of transcription start
NbCrRLK1L8	TATA-box	promoter-related elements	TATAA	1367	5	-	core promoter element around -30 of transcription start
NbCrRLK1L8	TATA-box	promoter-related elements	TATA	1368	4	-	core promoter element around -30 of transcription start
NbCrRLK1L8	TATA-box	promoter-related elements	ATATAA	1424	6	+	core promoter element around -30 of transcription start
NbCrRLK1L8	TATA-box	promoter-related elements	TATA	1425	4	-	core promoter element around -30 of transcription start
NbCrRLK1L8	TATA-box	promoter-related elements	TATA	1506	4	-	core promoter element around -30 of transcription start
NbCrRLK1L8	TATA-box	promoter-related elements	ATATAT	1638	6	-	core promoter element around -30 of transcription start
NbCrRLK1L8	TATA-box	promoter-related elements	TATA	1639	4	-	core promoter element around -30 of transcription start
NbCrRLK1L8	TATA-box	promoter-related elements	TATA	1685	4	-	core promoter element around -30 of transcription start
NbCrRLK1L8	TATA-box	promoter-related elements	ATATAA	1692	6	+	core promoter element around -30 of transcription start
NbCrRLK1L8	TATA-box	promoter-related elements	TATA	1693	4	-	core promoter element around -30 of transcription start
NbCrRLK1L8	TATA-box	promoter-related elements	ATATAT	1967	6	-	core promoter element around -30 of transcription start
NbCrRLK1L8	TATA-box	promoter-related elements	TATA	1968	4	-	core promoter element around -30 of transcription start
NbCrRLK1L8	dOCT	promoter-related elements	CTCGGATC	442	8	-
NbCrRLK1L8	as-1	promoter-related elements	TGACG	96	5	+
NbCrRLK1L8	as-1	promoter-related elements	TGACG	484	5	-
NbCrRLK1L8	as-1	promoter-related elements	TGACG	589	5	-
NbCrRLK1L8	as-1	promoter-related elements	TGACG	1051	5	-
NbCrRLK1L8	MYB	promoter-related elements	CAACCA	1931	6	-
NbCrRLK1L8	F-box	other elements	CTATTCTCATT	1631	10	-
NbCrRLK1L8	W box	other elements	TTGACC	519	6	-
NbCrRLK1L8	CTAG-motif	other elements	ACTAGCAGAA	165	9	-
NbCrRLK1L8	Unnamed__6	other elements	taTAAATATct	65	10	+
NbCrRLK1L8	Unnamed__6	other elements	taTAAATATct	1425	10	+
NbCrRLK1L8	Unnamed__2	other elements	AACCTAACCT	605	9	-
NbCrRLK1L8	Unnamed__1	other elements	GCCACGTGGC	937	9	+
NbCrRLK1L8	AAGAA-motif	other elements	gGTAAAGAAA	48	9	-
NbCrRLK1L8	AAGAA-motif	other elements	gGTAAAGAAA	472	9	-
NbCrRLK1L8	AAGAA-motif	other elements	GAAAGAA	1845	7	+
NbCrRLK1L8	AAGAA-motif	other elements	GAAAGAA	1849	7	+
NbCrRLK1L8	Unnamed__4	other elements	CTCC	136	4	+
NbCrRLK1L8	Unnamed__4	other elements	CTCC	297	4	-
NbCrRLK1L8	Unnamed__4	other elements	CTCC	318	4	+
NbCrRLK1L8	Unnamed__4	other elements	CTCC	342	4	-
NbCrRLK1L8	Unnamed__4	other elements	CTCC	597	4	+
NbCrRLK1L8	Unnamed__4	other elements	CTCC	717	4	-
NbCrRLK1L8	Unnamed__4	other elements	CTCC	730	4	-
NbCrRLK1L8	Unnamed__4	other elements	CTCC	771	4	+
NbCrRLK1L8	Unnamed__4	other elements	CTCC	1396	4	+
NbCrRLK1L8	Unnamed__4	other elements	CTCC	1902	4	+
NbCrRLK1L8	Box 4	light-responsive elements	ATTAAT	1099	6	-	part of a conserved DNA module involved in light responsiveness
NbCrRLK1L8	Box 4	light-responsive elements	ATTAAT	1145	6	-	part of a conserved DNA module involved in light responsiveness
NbCrRLK1L8	Box 4	light-responsive elements	ATTAAT	1337	6	-	part of a conserved DNA module involved in light responsiveness
NbCrRLK1L8	Box 4	light-responsive elements	ATTAAT	1592	6	-	part of a conserved DNA module involved in light responsiveness
NbCrRLK1L8	Box 4	light-responsive elements	ATTAAT	1688	6	-	part of a conserved DNA module involved in light responsiveness
NbCrRLK1L8	ACE	light-responsive elements	GACACGTATG	1518	9	-	cis-acting element involved in light responsiveness
NbCrRLK1L8	GATA-motif	light-responsive elements	GATAGGA	1195	7	-	part of a light responsive element
NbCrRLK1L8	G-box	light-responsive elements	CACGTC	499	6	-	cis-acting regulatory element involved in light responsiveness
NbCrRLK1L8	AE-box	light-responsive elements	AGAAACTT	469	8	-	part of a module for light response
NbCrRLK1L8	AE-box	light-responsive elements	AGAAACAA	1302	8	-	part of a module for light response
NbCrRLK1L8	AE-box	light-responsive elements	AGAAACTT	1444	8	+	part of a module for light response
NbCrRLK1L8	TCT-motif	light-responsive elements	TCTTAC	1118	6	+	part of a light responsive element
NbCrRLK1L8	ABRE	hormone-responsive elements	ACGTG	500	5	+	cis-acting element involved in the abscisic acid responsiveness
NbCrRLK1L8	ABRE	hormone-responsive elements	CGTACGTGCA	501	9	+	cis-acting element involved in the abscisic acid responsiveness
NbCrRLK1L8	ABRE	hormone-responsive elements	AACCCGG	887	7	-	cis-acting element involved in the abscisic acid responsiveness
NbCrRLK1L8	CGTCA-motif	hormone-responsive elements	CGTCA	96	5	-	cis-acting regulatory element involved in the MeJA-responsiveness
NbCrRLK1L8	CGTCA-motif	hormone-responsive elements	CGTCA	484	5	+	cis-acting regulatory element involved in the MeJA-responsiveness
NbCrRLK1L8	CGTCA-motif	hormone-responsive elements	CGTCA	589	5	+	cis-acting regulatory element involved in the MeJA-responsiveness
NbCrRLK1L8	CGTCA-motif	hormone-responsive elements	CGTCA	1051	5	+	cis-acting regulatory element involved in the MeJA-responsiveness
NbCrRLK1L8	TGACG-motif	hormone-responsive elements	TGACG	96	5	+	cis-acting regulatory element involved in the MeJA-responsiveness
NbCrRLK1L8	TGACG-motif	hormone-responsive elements	TGACG	484	5	-	cis-acting regulatory element involved in the MeJA-responsiveness
NbCrRLK1L8	TGACG-motif	hormone-responsive elements	TGACG	589	5	-	cis-acting regulatory element involved in the MeJA-responsiveness
NbCrRLK1L8	TGACG-motif	hormone-responsive elements	TGACG	1051	5	-	cis-acting regulatory element involved in the MeJA-responsiveness
NbCrRLK1L8	MYC	hormone-responsive elements	TCTCTTA	858	7	+
NbCrRLK1L8	MYC	hormone-responsive elements	CATTTG	492	6	+
NbCrRLK1L8	MYC	hormone-responsive elements	CAATTG	1067	6	-
NbCrRLK1L8	LTR	environmental stress-related elements	CCGAAA	331	6	-	cis-acting element involved in low-temperature responsiveness
NbCrRLK1L8	STRE	environmental stress-related elements	AGGGG	152	5	-
NbCrRLK1L8	ARE	environmental stress-related elements	AAACCA	176	6	-	cis-acting regulatory element essential for the anaerobic induction
NbCrRLK1L8	ARE	environmental stress-related elements	AAACCA	1113	6	-	cis-acting regulatory element essential for the anaerobic induction
NbCrRLK1L8	TC-rich repeats	environmental stress-related elements	GTTTTCTTAC	1114	9	+	cis-acting element involved in defense and stress responsiveness
NbCrRLK1L8	CCGTCC-box	development-related elements	CCGTCC	773	6	+
NbCrRLK1L8	circadian	development-related elements	CAAAGATATC	86	9	-	cis-acting regulatory element involved in circadian control
NbCrRLK1L8	CAT-box	development-related elements	GCCACT	941	6	-	cis-acting regulatory element related to meristem expression
NbCrRLK1L8	MYB recognition site	development-related elements	CCGTTG	816	6	+
NbCrRLK1L9	MYB-like sequence	site-binding related elements	TAACCA	1001	6	-									13
NbCrRLK1L9	TATA-box	promoter-related elements	ATATAT	8	6	+	core promoter element around -30 of transcription start
NbCrRLK1L9	TATA-box	promoter-related elements	TATA	9	4	+	core promoter element around -30 of transcription start
NbCrRLK1L9	TATA-box	promoter-related elements	TATA	238	4	+	core promoter element around -30 of transcription start
NbCrRLK1L9	TATA-box	promoter-related elements	ATATAT	243	6	+	core promoter element around -30 of transcription start
NbCrRLK1L9	TATA-box	promoter-related elements	TATA	244	4	+	core promoter element around -30 of transcription start
NbCrRLK1L9	TATA-box	promoter-related elements	TATA	353	4	+	core promoter element around -30 of transcription start
NbCrRLK1L9	TATA-box	promoter-related elements	TATATTTATATTT	360	12	+	core promoter element around -30 of transcription start
NbCrRLK1L9	TATA-box	promoter-related elements	TATAAATA	362	8	-	core promoter element around -30 of transcription start
NbCrRLK1L9	TATA-box	promoter-related elements	TATAAAT	363	7	-	core promoter element around -30 of transcription start
NbCrRLK1L9	TATA-box	promoter-related elements	TATAAA	364	6	-	core promoter element around -30 of transcription start
NbCrRLK1L9	TATA-box	promoter-related elements	TATAA	365	5	-	core promoter element around -30 of transcription start
NbCrRLK1L9	TATA-box	promoter-related elements	TATA	366	4	+	core promoter element around -30 of transcription start
NbCrRLK1L9	TATA-box	promoter-related elements	ATTATA	382	6	+	core promoter element around -30 of transcription start
NbCrRLK1L9	TATA-box	promoter-related elements	TATAA	383	5	-	core promoter element around -30 of transcription start
NbCrRLK1L9	TATA-box	promoter-related elements	TATA	384	4	+	core promoter element around -30 of transcription start
NbCrRLK1L9	TATA-box	promoter-related elements	ATTATA	392	6	+	core promoter element around -30 of transcription start
NbCrRLK1L9	TATA-box	promoter-related elements	TATAA	393	5	-	core promoter element around -30 of transcription start
NbCrRLK1L9	TATA-box	promoter-related elements	TATA	394	4	+	core promoter element around -30 of transcription start
NbCrRLK1L9	TATA-box	promoter-related elements	TATA	426	4	+	core promoter element around -30 of transcription start
NbCrRLK1L9	TATA-box	promoter-related elements	TATAAAT	446	7	-	core promoter element around -30 of transcription start
NbCrRLK1L9	TATA-box	promoter-related elements	TATAAA	447	6	-	core promoter element around -30 of transcription start
NbCrRLK1L9	TATA-box	promoter-related elements	TATAA	448	5	-	core promoter element around -30 of transcription start
NbCrRLK1L9	TATA-box	promoter-related elements	TATA	449	4	+	core promoter element around -30 of transcription start
NbCrRLK1L9	TATA-box	promoter-related elements	TACAAAA	512	7	-	core promoter element around -30 of transcription start
NbCrRLK1L9	TATA-box	promoter-related elements	ATTATA	564	6	+	core promoter element around -30 of transcription start
NbCrRLK1L9	TATA-box	promoter-related elements	TATAA	565	5	-	core promoter element around -30 of transcription start
NbCrRLK1L9	TATA-box	promoter-related elements	TATA	566	4	+	core promoter element around -30 of transcription start
NbCrRLK1L9	TATA-box	promoter-related elements	TATA	593	4	+	core promoter element around -30 of transcription start
NbCrRLK1L9	TATA-box	promoter-related elements	TATTTAAA	623	8	+	core promoter element around -30 of transcription start
NbCrRLK1L9	TATA-box	promoter-related elements	TACAAAA	677	7	-	core promoter element around -30 of transcription start
NbCrRLK1L9	TATA-box	promoter-related elements	TATACA	680	6	-	core promoter element around -30 of transcription start
NbCrRLK1L9	TATA-box	promoter-related elements	TATA	682	4	+	core promoter element around -30 of transcription start
NbCrRLK1L9	TATA-box	promoter-related elements	ATTATA	697	6	+	core promoter element around -30 of transcription start
NbCrRLK1L9	TATA-box	promoter-related elements	TATAA	698	5	-	core promoter element around -30 of transcription start
NbCrRLK1L9	TATA-box	promoter-related elements	TATA	699	4	+	core promoter element around -30 of transcription start
NbCrRLK1L9	TATA-box	promoter-related elements	ATTATA	707	6	+	core promoter element around -30 of transcription start
NbCrRLK1L9	TATA-box	promoter-related elements	TATAA	708	5	-	core promoter element around -30 of transcription start
NbCrRLK1L9	TATA-box	promoter-related elements	TATA	709	4	+	core promoter element around -30 of transcription start
NbCrRLK1L9	TATA-box	promoter-related elements	TATATTTATATTT	714	12	+	core promoter element around -30 of transcription start
NbCrRLK1L9	TATA-box	promoter-related elements	TATAAATA	716	8	-	core promoter element around -30 of transcription start
NbCrRLK1L9	TATA-box	promoter-related elements	TATAAAT	717	7	-	core promoter element around -30 of transcription start
NbCrRLK1L9	TATA-box	promoter-related elements	TATAAA	718	6	-	core promoter element around -30 of transcription start
NbCrRLK1L9	TATA-box	promoter-related elements	TATAA	719	5	-	core promoter element around -30 of transcription start
NbCrRLK1L9	TATA-box	promoter-related elements	TATA	720	4	+	core promoter element around -30 of transcription start
NbCrRLK1L9	TATA-box	promoter-related elements	TATA	942	4	+	core promoter element around -30 of transcription start
NbCrRLK1L9	TATA-box	promoter-related elements	TATA	949	4	+	core promoter element around -30 of transcription start
NbCrRLK1L9	TATA-box	promoter-related elements	TATA	986	4	+	core promoter element around -30 of transcription start
NbCrRLK1L9	TATA-box	promoter-related elements	TATA	1100	4	-	core promoter element around -30 of transcription start
NbCrRLK1L9	TATA-box	promoter-related elements	ATTATA	1148	6	+	core promoter element around -30 of transcription start
NbCrRLK1L9	TATA-box	promoter-related elements	TATAA	1149	5	-	core promoter element around -30 of transcription start
NbCrRLK1L9	TATA-box	promoter-related elements	TATA	1150	4	-	core promoter element around -30 of transcription start
NbCrRLK1L9	TATA-box	promoter-related elements	ATTATA	1401	6	+	core promoter element around -30 of transcription start
NbCrRLK1L9	TATA-box	promoter-related elements	TATAA	1402	5	-	core promoter element around -30 of transcription start
NbCrRLK1L9	TATA-box	promoter-related elements	TATA	1403	4	-	core promoter element around -30 of transcription start
NbCrRLK1L9	TATA-box	promoter-related elements	TATA	1518	4	-	core promoter element around -30 of transcription start
NbCrRLK1L9	TATA-box	promoter-related elements	TATAA	1605	5	-	core promoter element around -30 of transcription start
NbCrRLK1L9	TATA-box	promoter-related elements	TATA	1606	4	-	core promoter element around -30 of transcription start
NbCrRLK1L9	TATA-box	promoter-related elements	TATA	1647	4	-	core promoter element around -30 of transcription start
NbCrRLK1L9	TATA-box	promoter-related elements	ATATAT	1759	6	-	core promoter element around -30 of transcription start
NbCrRLK1L9	TATA-box	promoter-related elements	TATATA	1760	6	-	core promoter element around -30 of transcription start
NbCrRLK1L9	TATA-box	promoter-related elements	TATA	1762	4	-	core promoter element around -30 of transcription start
NbCrRLK1L9	CAAT-box	promoter-related elements	CAACCAACTCC	124	10	+	common cis-acting element in promoter and enhancer regions
NbCrRLK1L9	CAAT-box	promoter-related elements	CAAT	165	4	+
NbCrRLK1L9	CAAT-box	promoter-related elements	CAAT	173	4	+
NbCrRLK1L9	CAAT-box	promoter-related elements	CAAT	175	4	-
NbCrRLK1L9	CAAT-box	promoter-related elements	CAAT	267	4	+
NbCrRLK1L9	CAAT-box	promoter-related elements	CAAAT	269	5	-	common cis-acting element in promoter and enhancer regions
NbCrRLK1L9	CAAT-box	promoter-related elements	CAAT	322	4	+
NbCrRLK1L9	CAAT-box	promoter-related elements	CAAAT	324	5	-	common cis-acting element in promoter and enhancer regions
NbCrRLK1L9	CAAT-box	promoter-related elements	CAAAT	419	5	+	common cis-acting element in promoter and enhancer regions
NbCrRLK1L9	CAAT-box	promoter-related elements	CAAAT	603	5	-	common cis-acting element in promoter and enhancer regions
NbCrRLK1L9	CAAT-box	promoter-related elements	CAAAT	658	5	+	common cis-acting element in promoter and enhancer regions
NbCrRLK1L9	CAAT-box	promoter-related elements	CAAAT	734	5	+	common cis-acting element in promoter and enhancer regions
NbCrRLK1L9	CAAT-box	promoter-related elements	CAAT	747	4	+
NbCrRLK1L9	CAAT-box	promoter-related elements	CAAT	810	4	+
NbCrRLK1L9	CAAT-box	promoter-related elements	CAAAT	898	5	+	common cis-acting element in promoter and enhancer regions
NbCrRLK1L9	CAAT-box	promoter-related elements	CAAT	916	4	+
NbCrRLK1L9	CAAT-box	promoter-related elements	CAAT	1054	4	-
NbCrRLK1L9	CAAT-box	promoter-related elements	CCAAT	1090	5	-	common cis-acting element in promoter and enhancer regions
NbCrRLK1L9	CAAT-box	promoter-related elements	CAAT	1146	4	+
NbCrRLK1L9	CAAT-box	promoter-related elements	CAAAT	1161	5	+	common cis-acting element in promoter and enhancer regions
NbCrRLK1L9	CAAT-box	promoter-related elements	CAAT	1214	4	-
NbCrRLK1L9	CAAT-box	promoter-related elements	CAAT	1247	4	-
NbCrRLK1L9	CAAT-box	promoter-related elements	CAAT	1257	4	+
NbCrRLK1L9	CAAT-box	promoter-related elements	CAAT	1277	4	-
NbCrRLK1L9	CAAT-box	promoter-related elements	CCAAT	1362	5	+	common cis-acting element in promoter and enhancer regions
NbCrRLK1L9	CAAT-box	promoter-related elements	CAAT	1363	4	+
NbCrRLK1L9	CAAT-box	promoter-related elements	CAAT	1413	4	-
NbCrRLK1L9	CAAT-box	promoter-related elements	CAAT	1567	4	+
NbCrRLK1L9	CAAT-box	promoter-related elements	CAAT	1662	4	-
NbCrRLK1L9	CAAT-box	promoter-related elements	CAAT	1733	4	-
NbCrRLK1L9	CAAT-box	promoter-related elements	CAAAT	1752	5	-	common cis-acting element in promoter and enhancer regions
NbCrRLK1L9	CAAT-box	promoter-related elements	CAAAT	1773	5	+	common cis-acting element in promoter and enhancer regions
NbCrRLK1L9	CAAT-box	promoter-related elements	CAAAT	1794	5	-	common cis-acting element in promoter and enhancer regions
NbCrRLK1L9	CAAT-box	promoter-related elements	CAAT	1857	4	-
NbCrRLK1L9	CAAT-box	promoter-related elements	CAAT	1889	4	-
NbCrRLK1L9	CAAT-box	promoter-related elements	CAAT	1897	4	-
NbCrRLK1L9	CAAT-box	promoter-related elements	CAAT	1942	4	+
NbCrRLK1L9	Myb	promoter-related elements	CAACTG	1593	6	+
NbCrRLK1L9	Myb	promoter-related elements	CAACTG	1986	6	-
NbCrRLK1L9	MYB	promoter-related elements	CAACCA	124	6	+
NbCrRLK1L9	MYB	promoter-related elements	TAACCA	1001	6	-
NbCrRLK1L9	MYB	promoter-related elements	CAACAG	1587	6	-
NbCrRLK1L9	MYB	promoter-related elements	CAACAG	1701	6	-
NbCrRLK1L9	Myb-binding site	promoter-related elements	CAACAG	1587	6	-
NbCrRLK1L9	Myb-binding site	promoter-related elements	CAACAG	1701	6	-
NbCrRLK1L9	Box II -like sequence	promoter-related elements	TCCGTGTACCA	1176	10	+	cis-acting regulatory element
NbCrRLK1L9	Unnamed__6	other elements	taTAAATATct	238	10	+
NbCrRLK1L9	Unnamed__6	other elements	taTAAATATct	387	10	-
NbCrRLK1L9	Unnamed__6	other elements	taTAAATATct	398	10	-
NbCrRLK1L9	Unnamed__6	other elements	taTAAATATct	702	10	-
NbCrRLK1L9	Unnamed__6	other elements	taTAAATATct	713	11	-
NbCrRLK1L9	Unnamed__4	other elements	CTCC	78	4	+
NbCrRLK1L9	Unnamed__4	other elements	CTCC	131	4	+
NbCrRLK1L9	Unnamed__4	other elements	CTCC	655	4	+
NbCrRLK1L9	Unnamed__4	other elements	CTCC	1371	4	+
NbCrRLK1L9	Unnamed__4	other elements	CTCC	1456	4	-
NbCrRLK1L9	Unnamed__4	other elements	CTCC	1861	4	+
NbCrRLK1L9	Unnamed__4	other elements	CTCC	1967	4	-
NbCrRLK1L9	AAGAA-motif	other elements	GAAAGAA	199	7	-
NbCrRLK1L9	GT1-motif	light-responsive elements	GGTTAAT	1002	7	+	light responsive element
NbCrRLK1L9	ATC-motif	light-responsive elements	AGTAATCT	853	8	-	part of a conserved DNA module involved in light responsiveness
NbCrRLK1L9	GA-motif	light-responsive elements	ATAGATAA	385	8	+	part of a light responsive element
NbCrRLK1L9	GA-motif	light-responsive elements	ATAGATAA	700	8	+	part of a light responsive element
NbCrRLK1L9	GA-motif	light-responsive elements	ATAGATAA	884	8	+	part of a light responsive element
NbCrRLK1L9	GA-motif	light-responsive elements	ATAGATAA	1470	8	+	part of a light responsive element
NbCrRLK1L9	AE-box	light-responsive elements	AGAAACAA	1269	8	-	part of a module for light response
NbCrRLK1L9	GATA-motif	light-responsive elements	AAGGATAAGG	1807	9	+	part of a light responsive element
NbCrRLK1L9	G-box	light-responsive elements	GCCACGTGGA	837	9	+	cis-acting regulatory element involved in light responsiveness
NbCrRLK1L9	Box 4	light-responsive elements	ATTAAT	741	6	+	part of a conserved DNA module involved in light responsiveness
NbCrRLK1L9	Box 4	light-responsive elements	ATTAAT	749	6	+	part of a conserved DNA module involved in light responsiveness
NbCrRLK1L9	Box 4	light-responsive elements	ATTAAT	846	6	+	part of a conserved DNA module involved in light responsiveness
NbCrRLK1L9	Box 4	light-responsive elements	ATTAAT	1007	6	-	part of a conserved DNA module involved in light responsiveness
NbCrRLK1L9	Box 4	light-responsive elements	ATTAAT	1308	6	-	part of a conserved DNA module involved in light responsiveness
NbCrRLK1L9	Box 4	light-responsive elements	ATTAAT	1314	6	-	part of a conserved DNA module involved in light responsiveness
NbCrRLK1L9	Box 4	light-responsive elements	ATTAAT	1930	6	-	part of a conserved DNA module involved in light responsiveness
NbCrRLK1L9	TATC-box	hormone-responsive elements	TATCCCA	111	7	+	cis-acting element involved in gibberellin-responsiveness
NbCrRLK1L9	ERE	hormone-responsive elements	ATTTTAAA	299	8	+
NbCrRLK1L9	ERE	hormone-responsive elements	ATTTTAAA	301	8	-
NbCrRLK1L9	ERE	hormone-responsive elements	ATTTTAAA	310	8	+
NbCrRLK1L9	ERE	hormone-responsive elements	ATTTTAAA	625	8	-
NbCrRLK1L9	ERE	hormone-responsive elements	ATTTTAAA	634	8	+
NbCrRLK1L9	ERE	hormone-responsive elements	ATTTTAAA	767	8	-
NbCrRLK1L9	P-box	hormone-responsive elements	CCTTTTG	1639	7	+	gibberellin-responsive element
NbCrRLK1L9	MYC	hormone-responsive elements	CAATTG	173	6	+
NbCrRLK1L9	MYC	hormone-responsive elements	CATTTG	1751	6	+
NbCrRLK1L9	LTR	environmental stress-related elements	CCGAAA	923	6	+	cis-acting element involved in low-temperature responsiveness
NbCrRLK1L9	ARE	environmental stress-related elements	AAACCA	1092	6	-	cis-acting regulatory element essential for the anaerobic induction
NbCrRLK1L9	ARE	environmental stress-related elements	AAACCA	1556	6	+	cis-acting regulatory element essential for the anaerobic induction
NbCrRLK1L9	ARE	environmental stress-related elements	AAACCA	1561	6	+	cis-acting regulatory element essential for the anaerobic induction
NbCrRLK1L9	ARE	environmental stress-related elements	AAACCA	1935	6	-	cis-acting regulatory element essential for the anaerobic induction
NbCrRLK1L9	MBS	environmental stress-related elements	CAACTG	1593	6	+	MYB binding site involved in drought-inducibility
NbCrRLK1L9	MBS	environmental stress-related elements	CAACTG	1986	6	-	MYB binding site involved in drought-inducibility
NbCrRLK1L9	CAT-box	development-related elements	GCCACT	500	6	+	cis-acting regulatory element related to meristem expression
NbCrRLK1L9	CAT-box	development-related elements	GCCACT	837	6	+	cis-acting regulatory element related to meristem expression
NbCrRLK1L10	MBSI	site-binding related elements	aaaAaaC(G/C)GTTA	760	10.5	-	MYB binding site involved in flavonoid biosynthetic genes regulation								74
NbCrRLK1L10	MYB-like sequence	site-binding related elements	TAACCA	181	6	+
NbCrRLK1L10	MYB-like sequence	site-binding related elements	TAACCA	450	6	-
NbCrRLK1L10	MYB	promoter-related elements	TAACCA	181	6	+
NbCrRLK1L10	MYB	promoter-related elements	CAACCA	331	6	+
NbCrRLK1L10	MYB	promoter-related elements	TAACCA	450	6	-
NbCrRLK1L10	MYB	promoter-related elements	CAACAG	722	6	-
NbCrRLK1L10	MYB	promoter-related elements	CAACCA	1505	6	+
NbCrRLK1L10	MYB	promoter-related elements	CAACAG	1845	6	-
NbCrRLK1L10	MYB	promoter-related elements	CAACAG	1941	6	+
NbCrRLK1L10	Box II -like sequence	promoter-related elements	TCCGTGTACCA	344	10	-	cis-acting regulatory element
NbCrRLK1L10	Myb-binding site	promoter-related elements	CAACAG	722	6	-
NbCrRLK1L10	Myb-binding site	promoter-related elements	CAACAG	1845	6	-
NbCrRLK1L10	Myb-binding site	promoter-related elements	CAACAG	1941	6	+
NbCrRLK1L10	TATA	promoter-related elements	TATAAAAT	65	8	+
NbCrRLK1L10	TATA-box	promoter-related elements	ATTATA	7	6	+	core promoter element around -30 of transcription start
NbCrRLK1L10	TATA-box	promoter-related elements	TATAA	8	5	-	core promoter element around -30 of transcription start
NbCrRLK1L10	TATA-box	promoter-related elements	TATA	9	4	+	core promoter element around -30 of transcription start
NbCrRLK1L10	TATA-box	promoter-related elements	ATATAA	64	6	+	core promoter element around -30 of transcription start
NbCrRLK1L10	TATA-box	promoter-related elements	TATA	65	4	+	core promoter element around -30 of transcription start
NbCrRLK1L10	TATA-box	promoter-related elements	TATA	395	4	+	core promoter element around -30 of transcription start
NbCrRLK1L10	TATA-box	promoter-related elements	TATAA	453	5	-	core promoter element around -30 of transcription start
NbCrRLK1L10	TATA-box	promoter-related elements	TATA	454	4	+	core promoter element around -30 of transcription start
NbCrRLK1L10	TATA-box	promoter-related elements	TATAA	790	5	-	core promoter element around -30 of transcription start
NbCrRLK1L10	TATA-box	promoter-related elements	TATA	791	4	+	core promoter element around -30 of transcription start
NbCrRLK1L10	TATA-box	promoter-related elements	ATTATA	842	6	+	core promoter element around -30 of transcription start
NbCrRLK1L10	TATA-box	promoter-related elements	TATAA	843	5	-	core promoter element around -30 of transcription start
NbCrRLK1L10	TATA-box	promoter-related elements	TATA	844	4	+	core promoter element around -30 of transcription start
NbCrRLK1L10	TATA-box	promoter-related elements	TACAAAA	1277	7	+	core promoter element around -30 of transcription start
NbCrRLK1L10	TATA-box	promoter-related elements	ATATAT	1344	6	-	core promoter element around -30 of transcription start
NbCrRLK1L10	TATA-box	promoter-related elements	TATA	1345	4	-	core promoter element around -30 of transcription start
NbCrRLK1L10	TATA-box	promoter-related elements	TACAAAA	1373	7	+	core promoter element around -30 of transcription start
NbCrRLK1L10	TATA-box	promoter-related elements	TATAAATA	1395	8	-	core promoter element around -30 of transcription start
NbCrRLK1L10	TATA-box	promoter-related elements	TATAAAT	1396	7	-	core promoter element around -30 of transcription start
NbCrRLK1L10	TATA-box	promoter-related elements	TATAAA	1397	6	-	core promoter element around -30 of transcription start
NbCrRLK1L10	TATA-box	promoter-related elements	TATAA	1398	5	-	core promoter element around -30 of transcription start
NbCrRLK1L10	TATA-box	promoter-related elements	TATA	1399	4	-	core promoter element around -30 of transcription start
NbCrRLK1L10	TATA-box	promoter-related elements	TATA	1417	4	-	core promoter element around -30 of transcription start
NbCrRLK1L10	TATA-box	promoter-related elements	TATAA	1563	5	-	core promoter element around -30 of transcription start
NbCrRLK1L10	TATA-box	promoter-related elements	TATA	1564	4	-	core promoter element around -30 of transcription start
NbCrRLK1L10	TATA-box	promoter-related elements	ATTATA	1650	6	+	core promoter element around -30 of transcription start
NbCrRLK1L10	TATA-box	promoter-related elements	TATAA	1651	5	-	core promoter element around -30 of transcription start
NbCrRLK1L10	TATA-box	promoter-related elements	TATA	1652	4	-	core promoter element around -30 of transcription start
NbCrRLK1L10	TATA-box	promoter-related elements	ATTATA	1667	6	+	core promoter element around -30 of transcription start
NbCrRLK1L10	TATA-box	promoter-related elements	TATAA	1668	5	-	core promoter element around -30 of transcription start
NbCrRLK1L10	TATA-box	promoter-related elements	TATA	1669	4	-	core promoter element around -30 of transcription start
NbCrRLK1L10	TATA-box	promoter-related elements	TATA	1776	4	-	core promoter element around -30 of transcription start
NbCrRLK1L10	TATA-box	promoter-related elements	TATAA	1863	5	-	core promoter element around -30 of transcription start
NbCrRLK1L10	TATA-box	promoter-related elements	TATA	1864	4	-	core promoter element around -30 of transcription start
NbCrRLK1L10	TATA-box	promoter-related elements	TATA	1904	4	-	core promoter element around -30 of transcription start
NbCrRLK1L10	Myb	promoter-related elements	TAACTG	787	6	-
NbCrRLK1L10	Myb	promoter-related elements	CAACTG	1851	6	+
NbCrRLK1L10	CAAT-box	promoter-related elements	CAAAT	71	5	-	common cis-acting element in promoter and enhancer regions
NbCrRLK1L10	CAAT-box	promoter-related elements	CAAT	86	4	+
NbCrRLK1L10	CAAT-box	promoter-related elements	CAAT	117	4	-
NbCrRLK1L10	CAAT-box	promoter-related elements	CAAT	171	4	+
NbCrRLK1L10	CAAT-box	promoter-related elements	CAAT	272	4	-
NbCrRLK1L10	CAAT-box	promoter-related elements	CCAAT	287	5	-	common cis-acting element in promoter and enhancer regions
NbCrRLK1L10	CAAT-box	promoter-related elements	CAAAT	335	5	+	common cis-acting element in promoter and enhancer regions
NbCrRLK1L10	CAAT-box	promoter-related elements	CAAAT	354	5	+	common cis-acting element in promoter and enhancer regions
NbCrRLK1L10	CAAT-box	promoter-related elements	CAAAT	410	5	-	common cis-acting element in promoter and enhancer regions
NbCrRLK1L10	CAAT-box	promoter-related elements	CAAT	602	4	+
NbCrRLK1L10	CAAT-box	promoter-related elements	CAAT	653	4	-
NbCrRLK1L10	CAAT-box	promoter-related elements	CCAAT	740	5	-	common cis-acting element in promoter and enhancer regions
NbCrRLK1L10	CAAT-box	promoter-related elements	CAAT	812	4	+
NbCrRLK1L10	CAAT-box	promoter-related elements	CAAT	834	4	-
NbCrRLK1L10	CAAT-box	promoter-related elements	CCAAT	887	5	+	common cis-acting element in promoter and enhancer regions
NbCrRLK1L10	CAAT-box	promoter-related elements	CAAT	888	4	+
NbCrRLK1L10	CAAT-box	promoter-related elements	CAAT	988	4	+
NbCrRLK1L10	CAAT-box	promoter-related elements	CAAT	1092	4	-
NbCrRLK1L10	CAAT-box	promoter-related elements	CAAAT	1100	5	+	common cis-acting element in promoter and enhancer regions
NbCrRLK1L10	CAAT-box	promoter-related elements	CCAAT	1516	5	-	common cis-acting element in promoter and enhancer regions
NbCrRLK1L10	CAAT-box	promoter-related elements	CAAT	1613	4	-
NbCrRLK1L10	CAAT-box	promoter-related elements	CAAT	1645	4	+
NbCrRLK1L10	CAAT-box	promoter-related elements	CAAT	1662	4	-
NbCrRLK1L10	CAAT-box	promoter-related elements	CAAT	1825	4	+
NbCrRLK1L10	CAAT-box	promoter-related elements	CAAT	1990	4	-
NbCrRLK1L10	Unnamed__4	other elements	CTCC	673	4	-
NbCrRLK1L10	Unnamed__4	other elements	CTCC	743	4	-
NbCrRLK1L10	Unnamed__4	other elements	CTCC	799	4	+
NbCrRLK1L10	Unnamed__4	other elements	CTCC	871	4	-
NbCrRLK1L10	Unnamed__4	other elements	CTCC	938	4	+
NbCrRLK1L10	Unnamed__4	other elements	CTCC	1081	4	+
NbCrRLK1L10	Unnamed__4	other elements	CTCC	1206	4	-
NbCrRLK1L10	Unnamed__4	other elements	CTCC	1209	4	-
NbCrRLK1L10	Unnamed__4	other elements	CTCC	1464	4	-
NbCrRLK1L10	Unnamed__4	other elements	CTCC	1480	4	-
NbCrRLK1L10	Unnamed__4	other elements	CTCC	1489	4	-
NbCrRLK1L10	Unnamed__4	other elements	CTCC	1519	4	-
NbCrRLK1L10	Unnamed__4	other elements	CTCC	1528	4	-
NbCrRLK1L10	Unnamed__4	other elements	CTCC	1536	4	-
NbCrRLK1L10	Unnamed__4	other elements	CTCC	1568	4	-
NbCrRLK1L10	Unnamed__4	other elements	CTCC	1704	4	-
NbCrRLK1L10	Unnamed__1	other elements	CGTGG	501	5	-
NbCrRLK1L10	Unnamed__1	other elements	CGTGG	507	5	-
NbCrRLK1L10	Unnamed__1	other elements	CGTGG	525	5	-
NbCrRLK1L10	Unnamed__1	other elements	CGTGG	531	5	-
NbCrRLK1L10	Unnamed__1	other elements	CGTGG	561	5	-
NbCrRLK1L10	GA-motif	light-responsive elements	ATAGATAA	91	8	+	part of a light responsive element
NbCrRLK1L10	GA-motif	light-responsive elements	ATAGATAA	1543	8	+	part of a light responsive element
NbCrRLK1L10	GA-motif	light-responsive elements	ATAGATAA	1718	8	+	part of a light responsive element
NbCrRLK1L10	G-box	light-responsive elements	CACGTC	502	6	+	cis-acting regulatory element involved in light responsiveness
NbCrRLK1L10	G-box	light-responsive elements	CACGAC	526	6	+	cis-acting regulatory element involved in light responsiveness
NbCrRLK1L10	G-box	light-responsive elements	CACGAC	532	6	+	cis-acting regulatory element involved in light responsiveness
NbCrRLK1L10	GT1-motif	light-responsive elements	GGTTAA	180	6	-	light responsive element
NbCrRLK1L10	LAMP-element	light-responsive elements	CTTTATCA	321	8	-	part of a light responsive element
NbCrRLK1L10	I-box	light-responsive elements	gGATAAGGTG	584	9	-	part of a light responsive element
NbCrRLK1L10	I-box	light-responsive elements	AGATAAGG	586	8	-	part of a light responsive element
NbCrRLK1L10	G-Box	light-responsive elements	CACGTT	1270	6	-	cis-acting regulatory element involved in light responsiveness
NbCrRLK1L10	chs-CMA2a	light-responsive elements	TCACTTGA	202	8	-	part of a light responsive element
NbCrRLK1L10	ERE	hormone-responsive elements	ATTTCATA	1597	8	+
NbCrRLK1L10	MYC	hormone-responsive elements	CATTTG	335	6	-
NbCrRLK1L10	MYC	hormone-responsive elements	CATTTG	1100	6	-
NbCrRLK1L10	TCA-element	hormone-responsive elements	CCATCTTTTT	1304	9	-	cis-acting element involved in salicylic acid responsiveness
NbCrRLK1L10	ABRE	hormone-responsive elements	ACGTG	502	5	-	cis-acting element involved in the abscisic acid responsiveness
NbCrRLK1L10	ABRE	hormone-responsive elements	ACGTG	1271	5	+	cis-acting element involved in the abscisic acid responsiveness
NbCrRLK1L10	ARE	environmental stress-related elements	AAACCA	289	6	-	cis-acting regulatory element essential for the anaerobic induction
NbCrRLK1L10	ARE	environmental stress-related elements	AAACCA	1690	6	+	cis-acting regulatory element essential for the anaerobic induction
NbCrRLK1L10	ARE	environmental stress-related elements	AAACCA	1814	6	+	cis-acting regulatory element essential for the anaerobic induction
NbCrRLK1L10	ARE	environmental stress-related elements	AAACCA	1819	6	+	cis-acting regulatory element essential for the anaerobic induction
NbCrRLK1L10	MBS	environmental stress-related elements	CAACTG	1851	6	+	MYB binding site involved in drought-inducibility
NbCrRLK1L10	WUN-motif	environmental stress-related elements	AAATTTCTT	486	9	+
NbCrRLK1L10	STRE	environmental stress-related elements	AGGGG	218	5	-
NbCrRLK1L10	LTR	environmental stress-related elements	CCGAAA	1144	6	+	cis-acting element involved in low-temperature responsiveness
NbCrRLK1L10	O2-site	development-related elements	GATGACATGG	1124	9	-	cis-acting regulatory element involved in zein metabolism regulation
NbCrRLK1L11	AT-rich element	site-binding related elements	ATAGAAATCAA	1456	10	-	binding site of AT-rich DNA binding protein (ATBP-1)								12
NbCrRLK1L11	MYB-like sequence	site-binding related elements	TAACCA	870	6	+
NbCrRLK1L11	CAAT-box	promoter-related elements	CAAT	7	4	+
NbCrRLK1L11	CAAT-box	promoter-related elements	CAAT	178	4	+
NbCrRLK1L11	CAAT-box	promoter-related elements	CAAAT	290	5	-	common cis-acting element in promoter and enhancer regions
NbCrRLK1L11	CAAT-box	promoter-related elements	CAAT	370	4	+
NbCrRLK1L11	CAAT-box	promoter-related elements	CAAT	381	4	+
NbCrRLK1L11	CAAT-box	promoter-related elements	CAAT	406	4	-
NbCrRLK1L11	CAAT-box	promoter-related elements	CAAT	435	4	-
NbCrRLK1L11	CAAT-box	promoter-related elements	CAAAT	476	5	-	common cis-acting element in promoter and enhancer regions
NbCrRLK1L11	CAAT-box	promoter-related elements	CAAAT	556	5	+	common cis-acting element in promoter and enhancer regions
NbCrRLK1L11	CAAT-box	promoter-related elements	CAAT	625	4	-
NbCrRLK1L11	CAAT-box	promoter-related elements	CAAAT	674	5	+	common cis-acting element in promoter and enhancer regions
NbCrRLK1L11	CAAT-box	promoter-related elements	CAAT	679	4	+
NbCrRLK1L11	CAAT-box	promoter-related elements	CAAT	709	4	-
NbCrRLK1L11	CAAT-box	promoter-related elements	CAAT	720	4	-
NbCrRLK1L11	CAAT-box	promoter-related elements	CAAT	884	4	-
NbCrRLK1L11	CAAT-box	promoter-related elements	CAAT	927	4	-
NbCrRLK1L11	CAAT-box	promoter-related elements	CAAT	971	4	-
NbCrRLK1L11	CAAT-box	promoter-related elements	CAAT	983	4	-
NbCrRLK1L11	CAAT-box	promoter-related elements	CAAAT	1000	5	-	common cis-acting element in promoter and enhancer regions
NbCrRLK1L11	CAAT-box	promoter-related elements	CAAT	1015	4	+
NbCrRLK1L11	CAAT-box	promoter-related elements	CAAT	1214	4	-
NbCrRLK1L11	CAAT-box	promoter-related elements	CAAT	1248	4	-
NbCrRLK1L11	CAAT-box	promoter-related elements	CAAAT	1454	5	-	common cis-acting element in promoter and enhancer regions
NbCrRLK1L11	CAAT-box	promoter-related elements	CAAAT	1465	5	-	common cis-acting element in promoter and enhancer regions
NbCrRLK1L11	CAAT-box	promoter-related elements	CAAT	1501	4	+
NbCrRLK1L11	CAAT-box	promoter-related elements	CAAAT	1657	5	-	common cis-acting element in promoter and enhancer regions
NbCrRLK1L11	Myb	promoter-related elements	CAACTG	455	6	+
NbCrRLK1L11	TATA-box	promoter-related elements	TATACA	31	6	-	core promoter element around -30 of transcription start
NbCrRLK1L11	TATA-box	promoter-related elements	TATATA	33	6	+	core promoter element around -30 of transcription start
NbCrRLK1L11	TATA-box	promoter-related elements	ATATAT	34	6	+	core promoter element around -30 of transcription start
NbCrRLK1L11	TATA-box	promoter-related elements	TATA	35	4	+	core promoter element around -30 of transcription start
NbCrRLK1L11	TATA-box	promoter-related elements	TATAAAA	48	7	-	core promoter element around -30 of transcription start
NbCrRLK1L11	TATA-box	promoter-related elements	TATAAA	49	6	-	core promoter element around -30 of transcription start
NbCrRLK1L11	TATA-box	promoter-related elements	TATAA	50	5	-	core promoter element around -30 of transcription start
NbCrRLK1L11	TATA-box	promoter-related elements	TATA	51	4	+	core promoter element around -30 of transcription start
NbCrRLK1L11	TATA-box	promoter-related elements	TATAAATA	53	8	-	core promoter element around -30 of transcription start
NbCrRLK1L11	TATA-box	promoter-related elements	TATAAAT	54	7	-	core promoter element around -30 of transcription start
NbCrRLK1L11	TATA-box	promoter-related elements	TATAAA	55	6	-	core promoter element around -30 of transcription start
NbCrRLK1L11	TATA-box	promoter-related elements	TATAA	56	5	-	core promoter element around -30 of transcription start
NbCrRLK1L11	TATA-box	promoter-related elements	TATA	57	4	+	core promoter element around -30 of transcription start
NbCrRLK1L11	TATA-box	promoter-related elements	ATATAA	61	6	+	core promoter element around -30 of transcription start
NbCrRLK1L11	TATA-box	promoter-related elements	TATA	62	4	+	core promoter element around -30 of transcription start
NbCrRLK1L11	TATA-box	promoter-related elements	ATATAA	352	6	+	core promoter element around -30 of transcription start
NbCrRLK1L11	TATA-box	promoter-related elements	TATA	353	4	+	core promoter element around -30 of transcription start
NbCrRLK1L11	TATA-box	promoter-related elements	TACAAAA	400	7	+	core promoter element around -30 of transcription start
NbCrRLK1L11	TATA-box	promoter-related elements	TACAAAA	517	7	+	core promoter element around -30 of transcription start
NbCrRLK1L11	TATA-box	promoter-related elements	TATAAAA	568	7	-	core promoter element around -30 of transcription start
NbCrRLK1L11	TATA-box	promoter-related elements	TATAAA	569	6	-	core promoter element around -30 of transcription start
NbCrRLK1L11	TATA-box	promoter-related elements	TATATAA	570	7	-	core promoter element around -30 of transcription start
NbCrRLK1L11	TATA-box	promoter-related elements	TATATA	571	6	+	core promoter element around -30 of transcription start
NbCrRLK1L11	TATA-box	promoter-related elements	ATATAA	572	6	+	core promoter element around -30 of transcription start
NbCrRLK1L11	TATA-box	promoter-related elements	TATA	573	4	+	core promoter element around -30 of transcription start
NbCrRLK1L11	TATA-box	promoter-related elements	ATTATA	620	6	+	core promoter element around -30 of transcription start
NbCrRLK1L11	TATA-box	promoter-related elements	TATAA	621	5	-	core promoter element around -30 of transcription start
NbCrRLK1L11	TATA-box	promoter-related elements	TATA	622	4	+	core promoter element around -30 of transcription start
NbCrRLK1L11	TATA-box	promoter-related elements	TATATA	651	6	+	core promoter element around -30 of transcription start
NbCrRLK1L11	TATA-box	promoter-related elements	ATATAA	652	6	+	core promoter element around -30 of transcription start
NbCrRLK1L11	TATA-box	promoter-related elements	TATA	653	4	+	core promoter element around -30 of transcription start
NbCrRLK1L11	TATA-box	promoter-related elements	TACAAAA	658	7	-	core promoter element around -30 of transcription start
NbCrRLK1L11	TATA-box	promoter-related elements	TATACA	661	6	-	core promoter element around -30 of transcription start
NbCrRLK1L11	TATA-box	promoter-related elements	TATA	663	4	+	core promoter element around -30 of transcription start
NbCrRLK1L11	TATA-box	promoter-related elements	TATAAAA	690	7	-	core promoter element around -30 of transcription start
NbCrRLK1L11	TATA-box	promoter-related elements	TATAAA	691	6	-	core promoter element around -30 of transcription start
NbCrRLK1L11	TATA-box	promoter-related elements	TATATAA	692	7	-	core promoter element around -30 of transcription start
NbCrRLK1L11	TATA-box	promoter-related elements	TATATA	693	6	+	core promoter element around -30 of transcription start
NbCrRLK1L11	TATA-box	promoter-related elements	ATATAA	694	6	+	core promoter element around -30 of transcription start
NbCrRLK1L11	TATA-box	promoter-related elements	TATA	695	4	+	core promoter element around -30 of transcription start
NbCrRLK1L11	TATA-box	promoter-related elements	TATA	746	4	+	core promoter element around -30 of transcription start
NbCrRLK1L11	TATA-box	promoter-related elements	TATAA	850	5	-	core promoter element around -30 of transcription start
NbCrRLK1L11	TATA-box	promoter-related elements	TATA	851	4	-	core promoter element around -30 of transcription start
NbCrRLK1L11	TATA-box	promoter-related elements	ccTATAAAaa	904	9	+	core promoter element around -30 of transcription start
NbCrRLK1L11	TATA-box	promoter-related elements	TAAAGATT	922	8	+	core promoter element around -30 of transcription start
NbCrRLK1L11	TATA-box	promoter-related elements	ATATAT	1152	6	-	core promoter element around -30 of transcription start
NbCrRLK1L11	TATA-box	promoter-related elements	TATA	1153	4	-	core promoter element around -30 of transcription start
NbCrRLK1L11	TATA-box	promoter-related elements	TATA	1242	4	-	core promoter element around -30 of transcription start
NbCrRLK1L11	TATA-box	promoter-related elements	TATTTAAA	1279	8	+	core promoter element around -30 of transcription start
NbCrRLK1L11	TATA-box	promoter-related elements	TATAA	1565	5	-	core promoter element around -30 of transcription start
NbCrRLK1L11	TATA-box	promoter-related elements	TATA	1566	4	-	core promoter element around -30 of transcription start
NbCrRLK1L11	Myb-binding site	promoter-related elements	CAACAG	1621	6	-
NbCrRLK1L11	TATA	promoter-related elements	TATAAAAT	47	8	-
NbCrRLK1L11	TATA	promoter-related elements	TATAAAAT	567	8	-
NbCrRLK1L11	TATA	promoter-related elements	TATAAAAT	689	8	-
NbCrRLK1L11	MYB	promoter-related elements	TAACCA	870	6	+
NbCrRLK1L11	MYB	promoter-related elements	CAACAG	1621	6	-
NbCrRLK1L11	as-1	promoter-related elements	TGACG	609	5	+
NbCrRLK1L11	Unnamed__2	other elements	AACCTAACCT	80	9	-
NbCrRLK1L11	Unnamed__2	other elements	AACCTAACCT	132	9	-
NbCrRLK1L11	W box	other elements	TTGACC	1634	6	-
NbCrRLK1L11	CTAG-motif	other elements	ACTAGCAGAA	1446	9	-
NbCrRLK1L11	AAGAA-motif	other elements	GAAAGAA	496	7	-
NbCrRLK1L11	Unnamed__1	other elements	GAATTTAATTAA	433	11	+	60K protein binding site
NbCrRLK1L11	Unnamed__4	other elements	CTCC	781	4	-
NbCrRLK1L11	Unnamed__4	other elements	CTCC	975	4	+
NbCrRLK1L11	Unnamed__4	other elements	CTCC	1035	4	+
NbCrRLK1L11	Unnamed__4	other elements	CTCC	1092	4	+
NbCrRLK1L11	Unnamed__4	other elements	CTCC	1206	4	+
NbCrRLK1L11	Unnamed__4	other elements	CTCC	1508	4	-
NbCrRLK1L11	Unnamed_1	light-responsive elements	GGATTTTACAGT	637	11	+	cis-acting element involved in phytochrome down-regulation expression
NbCrRLK1L11	MRE	light-responsive elements	AACCTAA	83	7	-	MYB binding site involved in light responsiveness
NbCrRLK1L11	GT1-motif	light-responsive elements	GGTTAA	158	6	+	light responsive element
NbCrRLK1L11	GT1-motif	light-responsive elements	GGTTAAT	868	7	-	light responsive element
NbCrRLK1L11	GT1-motif	light-responsive elements	GGTTAA	869	6	-	light responsive element
NbCrRLK1L11	Box 4	light-responsive elements	ATTAAT	440	6	+	part of a conserved DNA module involved in light responsiveness
NbCrRLK1L11	Box 4	light-responsive elements	ATTAAT	506	6	+	part of a conserved DNA module involved in light responsiveness
NbCrRLK1L11	AE-box	light-responsive elements	AGAAACAA	292	8	-	part of a module for light response
NbCrRLK1L11	TCT-motif	light-responsive elements	TCTTAC	514	6	+	part of a light responsive element
NbCrRLK1L11	TGACG-motif	hormone-responsive elements	TGACG	609	5	+	cis-acting regulatory element involved in the MeJA-responsiveness
NbCrRLK1L11	CGTCA-motif	hormone-responsive elements	CGTCA	609	5	-	cis-acting regulatory element involved in the MeJA-responsiveness
NbCrRLK1L11	MYC	hormone-responsive elements	CATTTG	289	6	+
NbCrRLK1L11	MYC	hormone-responsive elements	CATGTG	874	6	-
NbCrRLK1L11	ERE	hormone-responsive elements	ATTTTAAA	639	8	+
NbCrRLK1L11	ERE	hormone-responsive elements	ATTTTAAA	945	8	+
NbCrRLK1L11	ERE	hormone-responsive elements	ATTTTAAA	1281	8	-
NbCrRLK1L11	STRE	environmental stress-related elements	AGGGG	1432	5	-
NbCrRLK1L11	GC-motif	environmental stress-related elements	CCCCCG	94	6	+	enhancer-like element involved in anoxic specific inducibility
NbCrRLK1L11	WUN-motif	environmental stress-related elements	AAATTACT	244	8	+
NbCrRLK1L11	MBS	environmental stress-related elements	CAACTG	455	6	+	MYB binding site involved in drought-inducibility
NbCrRLK1L11	ARE	environmental stress-related elements	AAACCA	1625	6	-	cis-acting regulatory element essential for the anaerobic induction
NbCrRLK1L11	WRE3	environmental stress-related elements	CCACCT	104	6	+
NbCrRLK1L11	CAT-box	development-related elements	GCCACT	412	6	-	cis-acting regulatory element related to meristem expression
NbCrRLK1L12	CCAAT-box	site-binding related elements	CAACGG	572	6	-	MYBHv1 binding site								74
NbCrRLK1L12	CCAAT-box	site-binding related elements	CAACGG	919	6	-	MYBHv1 binding site
NbCrRLK1L12	MYB-like sequence	site-binding related elements	TAACCA	1421	6	-
NbCrRLK1L12	E2Fb	site-binding related elements	TTTGCCGC	1750	8	+
NbCrRLK1L12	MYB	promoter-related elements	TAACCA	1421	6	-
NbCrRLK1L12	as-1	promoter-related elements	TGACG	56	5	+
NbCrRLK1L12	as-1	promoter-related elements	TGACG	576	5	+
NbCrRLK1L12	CAAT-box	promoter-related elements	CAAT	31	4	-
NbCrRLK1L12	CAAT-box	promoter-related elements	CAAT	89	4	+
NbCrRLK1L12	CAAT-box	promoter-related elements	CCAAT	91	5	-	common cis-acting element in promoter and enhancer regions
NbCrRLK1L12	CAAT-box	promoter-related elements	CAAAT	112	5	+	common cis-acting element in promoter and enhancer regions
NbCrRLK1L12	CAAT-box	promoter-related elements	CAAT	115	4	-
NbCrRLK1L12	CAAT-box	promoter-related elements	CAAAT	144	5	-	common cis-acting element in promoter and enhancer regions
NbCrRLK1L12	CAAT-box	promoter-related elements	CAAAT	196	5	-	common cis-acting element in promoter and enhancer regions
NbCrRLK1L12	CAAT-box	promoter-related elements	CAAAT	208	5	-	common cis-acting element in promoter and enhancer regions
NbCrRLK1L12	CAAT-box	promoter-related elements	CAAAT	235	5	-	common cis-acting element in promoter and enhancer regions
NbCrRLK1L12	CAAT-box	promoter-related elements	CAAAT	314	5	+	common cis-acting element in promoter and enhancer regions
NbCrRLK1L12	CAAT-box	promoter-related elements	CAAAT	323	5	+	common cis-acting element in promoter and enhancer regions
NbCrRLK1L12	CAAT-box	promoter-related elements	CAAT	385	4	-
NbCrRLK1L12	CAAT-box	promoter-related elements	CAAAT	395	5	-	common cis-acting element in promoter and enhancer regions
NbCrRLK1L12	CAAT-box	promoter-related elements	CAAAT	432	5	-	common cis-acting element in promoter and enhancer regions
NbCrRLK1L12	CAAT-box	promoter-related elements	CAAT	448	4	-
NbCrRLK1L12	CAAT-box	promoter-related elements	CAAT	518	4	-
NbCrRLK1L12	CAAT-box	promoter-related elements	CAAT	700	4	-
NbCrRLK1L12	CAAT-box	promoter-related elements	CCAAT	1048	5	-	common cis-acting element in promoter and enhancer regions
NbCrRLK1L12	CAAT-box	promoter-related elements	CAAAT	1054	5	-	common cis-acting element in promoter and enhancer regions
NbCrRLK1L12	CAAT-box	promoter-related elements	CAAT	1140	4	-
NbCrRLK1L12	CAAT-box	promoter-related elements	CAAT	1283	4	+
NbCrRLK1L12	CAAT-box	promoter-related elements	CCAAT	1310	5	+	common cis-acting element in promoter and enhancer regions
NbCrRLK1L12	CAAT-box	promoter-related elements	CAAT	1311	4	+
NbCrRLK1L12	CAAT-box	promoter-related elements	CAAAT	1340	5	+	common cis-acting element in promoter and enhancer regions
NbCrRLK1L12	CAAT-box	promoter-related elements	CAAAT	1390	5	-	common cis-acting element in promoter and enhancer regions
NbCrRLK1L12	CAAT-box	promoter-related elements	CCAAT	1693	5	+	common cis-acting element in promoter and enhancer regions
NbCrRLK1L12	CAAT-box	promoter-related elements	CAAT	1694	4	+
NbCrRLK1L12	CAAT-box	promoter-related elements	CAAT	1701	4	+
NbCrRLK1L12	CAAT-box	promoter-related elements	CAAAT	1711	5	-	common cis-acting element in promoter and enhancer regions
NbCrRLK1L12	CAAT-box	promoter-related elements	CAAAT	1721	5	+	common cis-acting element in promoter and enhancer regions
NbCrRLK1L12	CAAT-box	promoter-related elements	CAAAT	1749	5	-	common cis-acting element in promoter and enhancer regions
NbCrRLK1L12	CAAT-box	promoter-related elements	CAAT	1761	4	-
NbCrRLK1L12	CAAT-box	promoter-related elements	CAAAT	1832	5	+	common cis-acting element in promoter and enhancer regions
NbCrRLK1L12	CAAT-box	promoter-related elements	CAAT	1850	4	+
NbCrRLK1L12	CAAT-box	promoter-related elements	CAAT	1900	4	-
NbCrRLK1L12	CAAT-box	promoter-related elements	CAAAT	1949	5	+	common cis-acting element in promoter and enhancer regions
NbCrRLK1L12	CAAT-box	promoter-related elements	CAAT	1984	4	-
NbCrRLK1L12	Myb	promoter-related elements	TAACTG	1263	6	-
NbCrRLK1L12	Myb	promoter-related elements	CAACTG	1733	6	-
NbCrRLK1L12	TATA	promoter-related elements	TATAAAAT	1964	8	-
NbCrRLK1L12	AT-rich sequence	promoter-related elements	TAAAATACT	1082	9	-	element for maximal elicitor-mediated activation (2copies)
NbCrRLK1L12	TATA-box	promoter-related elements	TATACA	238	6	-	core promoter element around -30 of transcription start
NbCrRLK1L12	TATA-box	promoter-related elements	TATA	240	4	+	core promoter element around -30 of transcription start
NbCrRLK1L12	TATA-box	promoter-related elements	ATTATA	367	6	+	core promoter element around -30 of transcription start
NbCrRLK1L12	TATA-box	promoter-related elements	TATAA	368	5	-	core promoter element around -30 of transcription start
NbCrRLK1L12	TATA-box	promoter-related elements	TATA	369	4	+	core promoter element around -30 of transcription start
NbCrRLK1L12	TATA-box	promoter-related elements	TATACA	552	6	-	core promoter element around -30 of transcription start
NbCrRLK1L12	TATA-box	promoter-related elements	TATA	554	4	+	core promoter element around -30 of transcription start
NbCrRLK1L12	TATA-box	promoter-related elements	TATAA	631	5	-	core promoter element around -30 of transcription start
NbCrRLK1L12	TATA-box	promoter-related elements	TATA	632	4	+	core promoter element around -30 of transcription start
NbCrRLK1L12	TATA-box	promoter-related elements	TATA	719	4	+	core promoter element around -30 of transcription start
NbCrRLK1L12	TATA-box	promoter-related elements	TACATAAA	1013	8	-	core promoter element around -30 of transcription start
NbCrRLK1L12	TATA-box	promoter-related elements	TATAA	1044	5	-	core promoter element around -30 of transcription start
NbCrRLK1L12	TATA-box	promoter-related elements	TATA	1045	4	-	core promoter element around -30 of transcription start
NbCrRLK1L12	TATA-box	promoter-related elements	TATAA	1144	5	-	core promoter element around -30 of transcription start
NbCrRLK1L12	TATA-box	promoter-related elements	TATA	1145	4	-	core promoter element around -30 of transcription start
NbCrRLK1L12	TATA-box	promoter-related elements	ATATAA	1666	6	+	core promoter element around -30 of transcription start
NbCrRLK1L12	TATA-box	promoter-related elements	TATA	1667	4	-	core promoter element around -30 of transcription start
NbCrRLK1L12	TATA-box	promoter-related elements	TACAAAA	1790	7	+	core promoter element around -30 of transcription start
NbCrRLK1L12	TATA-box	promoter-related elements	ATTATA	1895	6	+	core promoter element around -30 of transcription start
NbCrRLK1L12	TATA-box	promoter-related elements	TATAA	1896	5	-	core promoter element around -30 of transcription start
NbCrRLK1L12	TATA-box	promoter-related elements	TATATTTATATTT	1897	12	+	core promoter element around -30 of transcription start
NbCrRLK1L12	TATA-box	promoter-related elements	TACAAAA	1933	7	-	core promoter element around -30 of transcription start
NbCrRLK1L12	TATA-box	promoter-related elements	TATACA	1936	6	-	core promoter element around -30 of transcription start
NbCrRLK1L12	TATA-box	promoter-related elements	TATA	1938	4	-	core promoter element around -30 of transcription start
NbCrRLK1L12	TATA-box	promoter-related elements	TATAAAA	1965	7	-	core promoter element around -30 of transcription start
NbCrRLK1L12	TATA-box	promoter-related elements	TATAAA	1966	6	-	core promoter element around -30 of transcription start
NbCrRLK1L12	TATA-box	promoter-related elements	TATATAA	1967	7	-	core promoter element around -30 of transcription start
NbCrRLK1L12	TATA-box	promoter-related elements	TATATA	1968	6	-	core promoter element around -30 of transcription start
NbCrRLK1L12	TATA-box	promoter-related elements	ATATAA	1969	6	+	core promoter element around -30 of transcription start
NbCrRLK1L12	TATA-box	promoter-related elements	TATA	1970	4	-	core promoter element around -30 of transcription start
NbCrRLK1L12	AAGAA-motif	other elements	gGTAAAGAAA	1495	9	+
NbCrRLK1L12	AAGAA-motif	other elements	GAAAGAA	1769	7	-
NbCrRLK1L12	Unnamed__1	other elements	GAATTTAATTAA	142	11	+	60K protein binding site
NbCrRLK1L12	Unnamed__1	other elements	CGTGG	248	5	+
NbCrRLK1L12	Unnamed__1	other elements	CGTGG	502	5	-
NbCrRLK1L12	Unnamed__1	other elements	CGTGG	1296	5	+
NbCrRLK1L12	Unnamed__4	other elements	CTCC	94	4	-
NbCrRLK1L12	Unnamed__4	other elements	CTCC	203	4	-
NbCrRLK1L12	Unnamed__4	other elements	CTCC	308	4	-
NbCrRLK1L12	Unnamed__4	other elements	CTCC	424	4	-
NbCrRLK1L12	Unnamed__4	other elements	CTCC	479	4	-
NbCrRLK1L12	Unnamed__4	other elements	CTCC	532	4	-
NbCrRLK1L12	Unnamed__4	other elements	CTCC	542	4	+
NbCrRLK1L12	Unnamed__4	other elements	CTCC	591	4	-
NbCrRLK1L12	Unnamed__4	other elements	CTCC	792	4	-
NbCrRLK1L12	Unnamed__4	other elements	CTCC	886	4	-
NbCrRLK1L12	Unnamed__4	other elements	CTCC	928	4	+
NbCrRLK1L12	Unnamed__4	other elements	CTCC	1215	4	-
NbCrRLK1L12	Unnamed__4	other elements	CTCC	1333	4	+
NbCrRLK1L12	Unnamed__4	other elements	CTCC	1518	4	-
NbCrRLK1L12	Unnamed__4	other elements	CTCC	1674	4	-
NbCrRLK1L12	W box	other elements	TTGACC	857	6	+
NbCrRLK1L12	ATC-motif	light-responsive elements	AGTAATCT	722	8	-	part of a conserved DNA module involved in light responsiveness
NbCrRLK1L12	G-box	light-responsive elements	TACGTG	1019	6	+	cis-acting regulatory element involved in light responsiveness
NbCrRLK1L12	ACE	light-responsive elements	CTAACGTATT	1834	9	-	cis-acting element involved in light responsiveness
NbCrRLK1L12	TCCC-motif	light-responsive elements	TCTCCCT	927	7	+	part of a light responsive element
NbCrRLK1L12	Box 4	light-responsive elements	ATTAAT	1128	6	-	part of a conserved DNA module involved in light responsiveness
NbCrRLK1L12	Box 4	light-responsive elements	ATTAAT	1779	6	-	part of a conserved DNA module involved in light responsiveness
NbCrRLK1L12	Box 4	light-responsive elements	ATTAAT	1952	6	-	part of a conserved DNA module involved in light responsiveness
NbCrRLK1L12	Unnamed_1	light-responsive elements	GGATTTTACAGT	1912	11	+	cis-acting element involved in phytochrome down-regulation expression
NbCrRLK1L12	TCT-motif	light-responsive elements	TCTTAC	750	6	+	part of a light responsive element
NbCrRLK1L12	TCT-motif	light-responsive elements	TCTTAC	1529	6	-	part of a light responsive element
NbCrRLK1L12	TCT-motif	light-responsive elements	TCTTAC	1787	6	+	part of a light responsive element
NbCrRLK1L12	AT1-motif	light-responsive elements	AATTATTTTTTATT	1551	13	-	part of a light responsive module
NbCrRLK1L12	AT1-motif	light-responsive elements	AATTATTTTTTATT	1569	13	+	part of a light responsive module
NbCrRLK1L12	ATCT-motif	light-responsive elements	AATCTAATCC	360	9	-	part of a conserved DNA module involved in light responsiveness
NbCrRLK1L12	GATA-motif	light-responsive elements	AAGGATAAGG	939	9	-	part of a light responsive element
NbCrRLK1L12	GATA-motif	light-responsive elements	AAGGATAAGG	1510	9	+	part of a light responsive element
NbCrRLK1L12	I-box	light-responsive elements	AGATAAGG	255	8	+	part of a light responsive element
NbCrRLK1L12	ERE	hormone-responsive elements	ATTTTAAA	1610	8	-
NbCrRLK1L12	ERE	hormone-responsive elements	ATTTTAAA	1914	8	+
NbCrRLK1L12	ABRE	hormone-responsive elements	CACGTA	1019	6	-
NbCrRLK1L12	TGACG-motif	hormone-responsive elements	TGACG	56	5	+	cis-acting regulatory element involved in the MeJA-responsiveness
NbCrRLK1L12	TGACG-motif	hormone-responsive elements	TGACG	576	5	+	cis-acting regulatory element involved in the MeJA-responsiveness
NbCrRLK1L12	ABRE	hormone-responsive elements	TACGTG	1019	6	+
NbCrRLK1L12	CGTCA-motif	hormone-responsive elements	CGTCA	56	5	-	cis-acting regulatory element involved in the MeJA-responsiveness
NbCrRLK1L12	CGTCA-motif	hormone-responsive elements	CGTCA	576	5	-	cis-acting regulatory element involved in the MeJA-responsiveness
NbCrRLK1L12	ABRE	hormone-responsive elements	GACACGTGGC	244	9	+	cis-acting element involved in the abscisic acid responsiveness
NbCrRLK1L12	ABRE	hormone-responsive elements	ACGTG	1020	5	+	cis-acting element involved in the abscisic acid responsiveness
NbCrRLK1L12	ABRE	hormone-responsive elements	AACCCGG	1191	7	-	cis-acting element involved in the abscisic acid responsiveness
NbCrRLK1L12	MYC	hormone-responsive elements	CAATTG	89	6	+
NbCrRLK1L12	MYC	hormone-responsive elements	CATTTG	207	6	+
NbCrRLK1L12	MYC	hormone-responsive elements	TCTCTTA	36	7	-
NbCrRLK1L12	MYC	hormone-responsive elements	TCTCTTA	374	7	+
NbCrRLK1L12	AuxRR-core	hormone-responsive elements	GGTCCAT	1031	7	+	cis-acting regulatory element involved in auxin responsiveness
NbCrRLK1L12	MBS	environmental stress-related elements	CAACTG	1733	6	-	MYB binding site involved in drought-inducibility
NbCrRLK1L12	TC-rich repeats	environmental stress-related elements	GTTTTCTTAC	746	9	+	cis-acting element involved in defense and stress responsiveness
NbCrRLK1L12	TC-rich repeats	environmental stress-related elements	GTTTTCTTAC	1529	9	-	cis-acting element involved in defense and stress responsiveness
NbCrRLK1L12	ARE	environmental stress-related elements	AAACCA	403	6	-	cis-acting regulatory element essential for the anaerobic induction
NbCrRLK1L12	TCA	environmental stress-related elements	TCATCTTCAT	1111	9	+
NbCrRLK1L12	STRE	environmental stress-related elements	AGGGG	156	5	+
NbCrRLK1L12	STRE	environmental stress-related elements	AGGGG	539	5	-
NbCrRLK1L12	STRE	environmental stress-related elements	AGGGG	1330	5	-
NbCrRLK1L12	circadian	development-related elements	CAAAGATATC	1903	9	-	cis-acting regulatory element involved in circadian control
NbCrRLK1L12	O2-site	development-related elements	GTTGACGTGA	574	9	+	cis-acting regulatory element involved in zein metabolism regulation
NbCrRLK1L12	MYB recognition site	development-related elements	CCGTTG	572	6	+
NbCrRLK1L12	MYB recognition site	development-related elements	CCGTTG	919	6	+
NbCrRLK1L13	CCAAT-box	site-binding related elements	CAACGG	1885	6	+	MYBHv1 binding site								15
NbCrRLK1L13	MYB-like sequence	site-binding related elements	TAACCA	139	6	+
NbCrRLK1L13	MYB-like sequence	site-binding related elements	TAACCA	1777	6	-
NbCrRLK1L13	as-1	promoter-related elements	TGACG	369	5	+
NbCrRLK1L13	as-1	promoter-related elements	TGACG	499	5	-
NbCrRLK1L13	as-1	promoter-related elements	TGACG	1921	5	-
NbCrRLK1L13	MYB	promoter-related elements	TAACCA	139	6	+
NbCrRLK1L13	MYB	promoter-related elements	CAACAG	1196	6	-
NbCrRLK1L13	MYB	promoter-related elements	CAACAG	1358	6	-
NbCrRLK1L13	MYB	promoter-related elements	CAACCA	1610	6	-
NbCrRLK1L13	MYB	promoter-related elements	TAACCA	1777	6	-
NbCrRLK1L13	MYB	promoter-related elements	CAACAG	1907	6	+
NbCrRLK1L13	Myb-binding site	promoter-related elements	CAACAG	1196	6	-
NbCrRLK1L13	Myb-binding site	promoter-related elements	CAACAG	1358	6	-
NbCrRLK1L13	Myb-binding site	promoter-related elements	CAACAG	1907	6	+
NbCrRLK1L13	TATA-box	promoter-related elements	TATA	52	4	+	core promoter element around -30 of transcription start
NbCrRLK1L13	TATA-box	promoter-related elements	TATA	123	4	+	core promoter element around -30 of transcription start
NbCrRLK1L13	TATA-box	promoter-related elements	TATA	201	4	+	core promoter element around -30 of transcription start
NbCrRLK1L13	TATA-box	promoter-related elements	TATA	439	4	+	core promoter element around -30 of transcription start
NbCrRLK1L13	TATA-box	promoter-related elements	ATATAA	516	6	+	core promoter element around -30 of transcription start
NbCrRLK1L13	TATA-box	promoter-related elements	TATA	517	4	+	core promoter element around -30 of transcription start
NbCrRLK1L13	TATA-box	promoter-related elements	TATACA	557	6	-	core promoter element around -30 of transcription start
NbCrRLK1L13	TATA-box	promoter-related elements	TATA	559	4	+	core promoter element around -30 of transcription start
NbCrRLK1L13	TATA-box	promoter-related elements	TATA	568	4	+	core promoter element around -30 of transcription start
NbCrRLK1L13	TATA-box	promoter-related elements	TACATAAA	570	8	+	core promoter element around -30 of transcription start
NbCrRLK1L13	TATA-box	promoter-related elements	TATA	1029	4	-	core promoter element around -30 of transcription start
NbCrRLK1L13	TATA-box	promoter-related elements	TACAAAA	1080	7	-	core promoter element around -30 of transcription start
NbCrRLK1L13	TATA-box	promoter-related elements	ccTATAAAaa	1081	9	-	core promoter element around -30 of transcription start
NbCrRLK1L13	TATA-box	promoter-related elements	TATACA	1083	6	-	core promoter element around -30 of transcription start
NbCrRLK1L13	TATA-box	promoter-related elements	TATA	1085	4	-	core promoter element around -30 of transcription start
NbCrRLK1L13	TATA-box	promoter-related elements	TATAAAA	1241	7	-	core promoter element around -30 of transcription start
NbCrRLK1L13	TATA-box	promoter-related elements	TATAAA	1242	6	-	core promoter element around -30 of transcription start
NbCrRLK1L13	TATA-box	promoter-related elements	TATAA	1243	5	-	core promoter element around -30 of transcription start
NbCrRLK1L13	TATA-box	promoter-related elements	TATA	1244	4	-	core promoter element around -30 of transcription start
NbCrRLK1L13	TATA-box	promoter-related elements	TATATA	1278	6	-	core promoter element around -30 of transcription start
NbCrRLK1L13	TATA-box	promoter-related elements	ATATAT	1279	6	-	core promoter element around -30 of transcription start
NbCrRLK1L13	TATA-box	promoter-related elements	TATATTTATATTT	1280	12	+	core promoter element around -30 of transcription start
NbCrRLK1L13	TATA-box	promoter-related elements	ATATAT	1281	6	-	core promoter element around -30 of transcription start
NbCrRLK1L13	TATA-box	promoter-related elements	TATATA	1282	6	-	core promoter element around -30 of transcription start
NbCrRLK1L13	TATA-box	promoter-related elements	ATATAT	1283	6	-	core promoter element around -30 of transcription start
NbCrRLK1L13	TATA-box	promoter-related elements	TATATA	1284	6	-	core promoter element around -30 of transcription start
NbCrRLK1L13	TATA-box	promoter-related elements	ATATAT	1285	6	-	core promoter element around -30 of transcription start
NbCrRLK1L13	TATA-box	promoter-related elements	TATA	1286	4	-	core promoter element around -30 of transcription start
NbCrRLK1L13	CAAT-box	promoter-related elements	CAAT	60	4	-
NbCrRLK1L13	CAAT-box	promoter-related elements	CAAAT	97	5	+	common cis-acting element in promoter and enhancer regions
NbCrRLK1L13	CAAT-box	promoter-related elements	CAAT	111	4	+
NbCrRLK1L13	CAAT-box	promoter-related elements	CCAAT	142	5	+	common cis-acting element in promoter and enhancer regions
NbCrRLK1L13	CAAT-box	promoter-related elements	CAAT	143	4	+
NbCrRLK1L13	CAAT-box	promoter-related elements	CAAT	148	4	-
NbCrRLK1L13	CAAT-box	promoter-related elements	CAAAT	172	5	-	common cis-acting element in promoter and enhancer regions
NbCrRLK1L13	CAAT-box	promoter-related elements	CAAT	193	4	+
NbCrRLK1L13	CAAT-box	promoter-related elements	CAAT	216	4	-
NbCrRLK1L13	CAAT-box	promoter-related elements	CAAT	226	4	-
NbCrRLK1L13	CAAT-box	promoter-related elements	CAAT	436	4	+
NbCrRLK1L13	CAAT-box	promoter-related elements	CAAT	554	4	+
NbCrRLK1L13	CAAT-box	promoter-related elements	CAAT	596	4	+
NbCrRLK1L13	CAAT-box	promoter-related elements	CAAT	684	4	+
NbCrRLK1L13	CAAT-box	promoter-related elements	CCAAT	818	5	-	common cis-acting element in promoter and enhancer regions
NbCrRLK1L13	CAAT-box	promoter-related elements	CAAAT	845	5	+	common cis-acting element in promoter and enhancer regions
NbCrRLK1L13	CAAT-box	promoter-related elements	CAAAT	848	5	-	common cis-acting element in promoter and enhancer regions
NbCrRLK1L13	CAAT-box	promoter-related elements	CAAAT	882	5	+	common cis-acting element in promoter and enhancer regions
NbCrRLK1L13	CAAT-box	promoter-related elements	CAAT	978	4	+
NbCrRLK1L13	CAAT-box	promoter-related elements	CAAAT	980	5	-	common cis-acting element in promoter and enhancer regions
NbCrRLK1L13	CAAT-box	promoter-related elements	CAAT	1016	4	+
NbCrRLK1L13	CAAT-box	promoter-related elements	CCAAT	1042	5	+	common cis-acting element in promoter and enhancer regions
NbCrRLK1L13	CAAT-box	promoter-related elements	CAAT	1043	4	+
NbCrRLK1L13	CAAT-box	promoter-related elements	CAAAT	1158	5	+	common cis-acting element in promoter and enhancer regions
NbCrRLK1L13	CAAT-box	promoter-related elements	CAAT	1186	4	+
NbCrRLK1L13	CAAT-box	promoter-related elements	CAAT	1190	4	+
NbCrRLK1L13	CAAT-box	promoter-related elements	CAAT	1203	4	+
NbCrRLK1L13	CAAT-box	promoter-related elements	CAAT	1209	4	-
NbCrRLK1L13	CAAT-box	promoter-related elements	CAAAT	1252	5	+	common cis-acting element in promoter and enhancer regions
NbCrRLK1L13	CAAT-box	promoter-related elements	CCAAT	1425	5	+	common cis-acting element in promoter and enhancer regions
NbCrRLK1L13	CAAT-box	promoter-related elements	CAAT	1426	4	+
NbCrRLK1L13	CAAT-box	promoter-related elements	CAAAT	1496	5	+	common cis-acting element in promoter and enhancer regions
NbCrRLK1L13	CAAT-box	promoter-related elements	CAAT	1645	4	-
NbCrRLK1L13	CAAT-box	promoter-related elements	CAAT	1652	4	-
NbCrRLK1L13	CAAT-box	promoter-related elements	CCAAT	1775	5	-	common cis-acting element in promoter and enhancer regions
NbCrRLK1L13	CAAT-box	promoter-related elements	CAAAT	1914	5	-	common cis-acting element in promoter and enhancer regions
NbCrRLK1L13	CAAT-box	promoter-related elements	CAAT	1957	4	+
NbCrRLK1L13	CAAT-box	promoter-related elements	CAAT	1965	4	+
NbCrRLK1L13	CAAT-box	promoter-related elements	CAAT	1967	4	-
NbCrRLK1L13	Unnamed__4	other elements	CTCC	31	4	+
NbCrRLK1L13	Unnamed__4	other elements	CTCC	79	4	+
NbCrRLK1L13	Unnamed__4	other elements	CTCC	85	4	-
NbCrRLK1L13	Unnamed__4	other elements	CTCC	129	4	+
NbCrRLK1L13	Unnamed__4	other elements	CTCC	132	4	+
NbCrRLK1L13	Unnamed__4	other elements	CTCC	212	4	+
NbCrRLK1L13	Unnamed__4	other elements	CTCC	549	4	-
NbCrRLK1L13	Unnamed__4	other elements	CTCC	648	4	+
NbCrRLK1L13	Unnamed__4	other elements	CTCC	719	4	-
NbCrRLK1L13	Unnamed__4	other elements	CTCC	728	4	-
NbCrRLK1L13	Unnamed__4	other elements	CTCC	897	4	+
NbCrRLK1L13	Unnamed__4	other elements	CTCC	1151	4	-
NbCrRLK1L13	Unnamed__4	other elements	CTCC	1400	4	-
NbCrRLK1L13	Unnamed__4	other elements	CTCC	1666	4	+
NbCrRLK1L13	AAGAA-motif	other elements	gGTAAAGAAA	1293	9	-
NbCrRLK1L13	TCT-motif	light-responsive elements	TCTTAC	157	6	+	part of a light responsive element
NbCrRLK1L13	TCT-motif	light-responsive elements	TCTTAC	808	6	-	part of a light responsive element
NbCrRLK1L13	TCT-motif	light-responsive elements	TCTTAC	834	6	+	part of a light responsive element
NbCrRLK1L13	Gap-box	light-responsive elements	CAAATGAA(A/G)A	167	9	-	part of a light responsive element
NbCrRLK1L13	CAG-motif	light-responsive elements	GAAAGGCAGAC	86	10	+	part of a light response element
NbCrRLK1L13	Box 4	light-responsive elements	ATTAAT	542	6	+	part of a conserved DNA module involved in light responsiveness
NbCrRLK1L13	Box 4	light-responsive elements	ATTAAT	828	6	+	part of a conserved DNA module involved in light responsiveness
NbCrRLK1L13	Box 4	light-responsive elements	ATTAAT	885	6	+	part of a conserved DNA module involved in light responsiveness
NbCrRLK1L13	GATA-motif	light-responsive elements	AAGGATAAGG	1341	9	-	part of a light responsive element
NbCrRLK1L13	GT1-motif	light-responsive elements	GTGTGTGAA	1177	9	+	light responsive element
NbCrRLK1L13	I-box	light-responsive elements	gGATAAGGTG	1339	9	-	part of a light responsive element
NbCrRLK1L13	I-box	light-responsive elements	ccttatcct	1341	9	+	part of a light responsive element
NbCrRLK1L13	MYC	hormone-responsive elements	CATTTG	171	6	+
NbCrRLK1L13	MYC	hormone-responsive elements	CATGTG	299	6	-
NbCrRLK1L13	MYC	hormone-responsive elements	CATGTG	1035	6	+
NbCrRLK1L13	MYC	hormone-responsive elements	CATGTG	1322	6	-
NbCrRLK1L13	MYC	hormone-responsive elements	CAATTG	1965	6	-
NbCrRLK1L13	GARE-motif	hormone-responsive elements	TCTGTTG	1195	7	+	gibberellin-responsive element
NbCrRLK1L13	GARE-motif	hormone-responsive elements	TCTGTTG	1907	7	-	gibberellin-responsive element
NbCrRLK1L13	CGTCA-motif	hormone-responsive elements	CGTCA	369	5	-	cis-acting regulatory element involved in the MeJA-responsiveness
NbCrRLK1L13	CGTCA-motif	hormone-responsive elements	CGTCA	499	5	+	cis-acting regulatory element involved in the MeJA-responsiveness
NbCrRLK1L13	CGTCA-motif	hormone-responsive elements	CGTCA	1921	5	+	cis-acting regulatory element involved in the MeJA-responsiveness
NbCrRLK1L13	MYC	hormone-responsive elements	TCTCTTA	155	7	+
NbCrRLK1L13	MYC	hormone-responsive elements	TCTCTTA	1696	7	+
NbCrRLK1L13	TGACG-motif	hormone-responsive elements	TGACG	369	5	+	cis-acting regulatory element involved in the MeJA-responsiveness
NbCrRLK1L13	TGACG-motif	hormone-responsive elements	TGACG	499	5	-	cis-acting regulatory element involved in the MeJA-responsiveness
NbCrRLK1L13	TGACG-motif	hormone-responsive elements	TGACG	1921	5	-	cis-acting regulatory element involved in the MeJA-responsiveness
NbCrRLK1L13	WRE3	environmental stress-related elements	CCACCT	1607	6	-
NbCrRLK1L13	WUN-motif	environmental stress-related elements	AAATTACT	1075	8	-
NbCrRLK1L13	TCA	environmental stress-related elements	TCATCTTCAT	1929	9	-
NbCrRLK1L13	STRE	environmental stress-related elements	AGGGG	7	5	+
NbCrRLK1L13	STRE	environmental stress-related elements	AGGGG	630	5	-
NbCrRLK1L13	MYB recognition site	development-related elements	CCGTTG	1885	6	-
NbCrRLK1L13	CAT-box	development-related elements	GCCACT	478	6	-	cis-acting regulatory element related to meristem expression
NbCrRLK1L13	CAT-box	development-related elements	GCCACT	652	6	+	cis-acting regulatory element related to meristem expression
NbCrRLK1L13	CAT-box	development-related elements	GCCACT	1024	6	+	cis-acting regulatory element related to meristem expression
NbCrRLK1L13	HD-Zip 1	development-related elements	CAAT(A/T)ATTG	143	8.5	+	element involved in differentiation of the palisade mesophyll cells
NbCrRLK1L14	MYB-like sequence	site-binding related elements	TAACCA	160	6	-									108
NbCrRLK1L14	E2Fb	site-binding related elements	TTTGCCGC	1583	8	+
NbCrRLK1L14	AT-rich sequence	promoter-related elements	TAAAATACT	758	9	-	element for maximal elicitor-mediated activation (2copies)
NbCrRLK1L14	TATA-box	promoter-related elements	TATA	72	4	+	core promoter element around -30 of transcription start
NbCrRLK1L14	TATA-box	promoter-related elements	TATAA	78	5	-	core promoter element around -30 of transcription start
NbCrRLK1L14	TATA-box	promoter-related elements	TATA	79	4	+	core promoter element around -30 of transcription start
NbCrRLK1L14	TATA-box	promoter-related elements	TATAAAA	185	7	-	core promoter element around -30 of transcription start
NbCrRLK1L14	TATA-box	promoter-related elements	TATAAA	186	6	-	core promoter element around -30 of transcription start
NbCrRLK1L14	TATA-box	promoter-related elements	TATATAA	187	7	-	core promoter element around -30 of transcription start
NbCrRLK1L14	TATA-box	promoter-related elements	TATATA	188	6	+	core promoter element around -30 of transcription start
NbCrRLK1L14	TATA-box	promoter-related elements	ATATAT	189	6	+	core promoter element around -30 of transcription start
NbCrRLK1L14	TATA-box	promoter-related elements	TATATA	190	6	+	core promoter element around -30 of transcription start
NbCrRLK1L14	TATA-box	promoter-related elements	TATA	192	4	+	core promoter element around -30 of transcription start
NbCrRLK1L14	TATA-box	promoter-related elements	ATATAT	216	6	+	core promoter element around -30 of transcription start
NbCrRLK1L14	TATA-box	promoter-related elements	TATA	217	4	+	core promoter element around -30 of transcription start
NbCrRLK1L14	TATA-box	promoter-related elements	taTATAAAtc	227	9	-	core promoter element around -30 of transcription start
NbCrRLK1L14	TATA-box	promoter-related elements	TATAAAT	228	7	-	core promoter element around -30 of transcription start
NbCrRLK1L14	TATA-box	promoter-related elements	TATAAA	229	6	-	core promoter element around -30 of transcription start
NbCrRLK1L14	TATA-box	promoter-related elements	TATAA	230	5	-	core promoter element around -30 of transcription start
NbCrRLK1L14	TATA-box	promoter-related elements	TATA	231	4	+	core promoter element around -30 of transcription start
NbCrRLK1L14	TATA-box	promoter-related elements	TACAAAA	308	7	+	core promoter element around -30 of transcription start
NbCrRLK1L14	TATA-box	promoter-related elements	ATATAT	319	6	+	core promoter element around -30 of transcription start
NbCrRLK1L14	TATA-box	promoter-related elements	TATA	320	4	+	core promoter element around -30 of transcription start
NbCrRLK1L14	TATA-box	promoter-related elements	TATAA	335	5	-	core promoter element around -30 of transcription start
NbCrRLK1L14	TATA-box	promoter-related elements	TATA	336	4	+	core promoter element around -30 of transcription start
NbCrRLK1L14	TATA-box	promoter-related elements	ATATAT	518	6	+	core promoter element around -30 of transcription start
NbCrRLK1L14	TATA-box	promoter-related elements	TATATA	519	6	+	core promoter element around -30 of transcription start
NbCrRLK1L14	TATA-box	promoter-related elements	ATATAA	520	6	+	core promoter element around -30 of transcription start
NbCrRLK1L14	TATA-box	promoter-related elements	TATA	521	4	+	core promoter element around -30 of transcription start
NbCrRLK1L14	TATA-box	promoter-related elements	TATATA	533	6	+	core promoter element around -30 of transcription start
NbCrRLK1L14	TATA-box	promoter-related elements	TATA	535	4	+	core promoter element around -30 of transcription start
NbCrRLK1L14	TATA-box	promoter-related elements	ATATAA	581	6	+	core promoter element around -30 of transcription start
NbCrRLK1L14	TATA-box	promoter-related elements	TATA	582	4	+	core promoter element around -30 of transcription start
NbCrRLK1L14	TATA-box	promoter-related elements	TATAAAA	602	7	-	core promoter element around -30 of transcription start
NbCrRLK1L14	TATA-box	promoter-related elements	TATAAA	603	6	-	core promoter element around -30 of transcription start
NbCrRLK1L14	TATA-box	promoter-related elements	TATAA	604	5	-	core promoter element around -30 of transcription start
NbCrRLK1L14	TATA-box	promoter-related elements	TATA	605	4	+	core promoter element around -30 of transcription start
NbCrRLK1L14	TATA-box	promoter-related elements	TATAAA	660	6	-	core promoter element around -30 of transcription start
NbCrRLK1L14	TATA-box	promoter-related elements	TATAA	661	5	-	core promoter element around -30 of transcription start
NbCrRLK1L14	TATA-box	promoter-related elements	TATA	662	4	+	core promoter element around -30 of transcription start
NbCrRLK1L14	TATA-box	promoter-related elements	TATACA	737	6	-	core promoter element around -30 of transcription start
NbCrRLK1L14	TATA-box	promoter-related elements	TATA	739	4	+	core promoter element around -30 of transcription start
NbCrRLK1L14	TATA-box	promoter-related elements	TATA	795	4	+	core promoter element around -30 of transcription start
NbCrRLK1L14	TATA-box	promoter-related elements	ATTATA	907	6	+	core promoter element around -30 of transcription start
NbCrRLK1L14	TATA-box	promoter-related elements	TATAA	908	5	-	core promoter element around -30 of transcription start
NbCrRLK1L14	TATA-box	promoter-related elements	TATA	909	4	+	core promoter element around -30 of transcription start
NbCrRLK1L14	TATA-box	promoter-related elements	TATA	927	4	+	core promoter element around -30 of transcription start
NbCrRLK1L14	TATA-box	promoter-related elements	TATATA	974	6	+	core promoter element around -30 of transcription start
NbCrRLK1L14	TATA-box	promoter-related elements	ATATAT	975	6	+	core promoter element around -30 of transcription start
NbCrRLK1L14	TATA-box	promoter-related elements	TATA	976	4	+	core promoter element around -30 of transcription start
NbCrRLK1L14	TATA-box	promoter-related elements	TATA	1158	4	-	core promoter element around -30 of transcription start
NbCrRLK1L14	TATA-box	promoter-related elements	ATATAT	1491	6	-	core promoter element around -30 of transcription start
NbCrRLK1L14	TATA-box	promoter-related elements	TATATA	1492	6	-	core promoter element around -30 of transcription start
NbCrRLK1L14	TATA-box	promoter-related elements	ATATAA	1493	6	+	core promoter element around -30 of transcription start
NbCrRLK1L14	TATA-box	promoter-related elements	TATA	1494	4	-	core promoter element around -30 of transcription start
NbCrRLK1L14	TATA-box	promoter-related elements	TACAAAA	1801	7	-	core promoter element around -30 of transcription start
NbCrRLK1L14	TATA-box	promoter-related elements	TATACA	1960	6	-	core promoter element around -30 of transcription start
NbCrRLK1L14	TATA-box	promoter-related elements	TATA	1962	4	-	core promoter element around -30 of transcription start
NbCrRLK1L14	Myb	promoter-related elements	CAACTG	1329	6	-
NbCrRLK1L14	CAAT-box	promoter-related elements	CAAT	88	4	+
NbCrRLK1L14	CAAT-box	promoter-related elements	CCAAT	158	5	-	common cis-acting element in promoter and enhancer regions
NbCrRLK1L14	CAAT-box	promoter-related elements	CAAT	177	4	-
NbCrRLK1L14	CAAT-box	promoter-related elements	CAAT	244	4	-
NbCrRLK1L14	CAAT-box	promoter-related elements	CAAT	286	4	+
NbCrRLK1L14	CAAT-box	promoter-related elements	CAAAT	326	5	-	common cis-acting element in promoter and enhancer regions
NbCrRLK1L14	CAAT-box	promoter-related elements	CAAT	331	4	-
NbCrRLK1L14	CAAT-box	promoter-related elements	CAAAT	367	5	-	common cis-acting element in promoter and enhancer regions
NbCrRLK1L14	CAAT-box	promoter-related elements	CAAAT	491	5	+	common cis-acting element in promoter and enhancer regions
NbCrRLK1L14	CAAT-box	promoter-related elements	CAAT	551	4	+
NbCrRLK1L14	CAAT-box	promoter-related elements	CAAT	579	4	+
NbCrRLK1L14	CAAT-box	promoter-related elements	CAAT	591	4	+
NbCrRLK1L14	CAAT-box	promoter-related elements	CAAT	619	4	+
NbCrRLK1L14	CAAT-box	promoter-related elements	CAAT	633	4	-
NbCrRLK1L14	CAAT-box	promoter-related elements	CAAAT	727	5	+	common cis-acting element in promoter and enhancer regions
NbCrRLK1L14	CAAT-box	promoter-related elements	CAAT	735	4	-
NbCrRLK1L14	CAAT-box	promoter-related elements	CAAT	744	4	-
NbCrRLK1L14	CAAT-box	promoter-related elements	CAAAT	806	5	-	common cis-acting element in promoter and enhancer regions
NbCrRLK1L14	CAAT-box	promoter-related elements	CAAAT	898	5	-	common cis-acting element in promoter and enhancer regions
NbCrRLK1L14	CAAT-box	promoter-related elements	CCAAT	936	5	+	common cis-acting element in promoter and enhancer regions
NbCrRLK1L14	CAAT-box	promoter-related elements	CAAT	937	4	+
NbCrRLK1L14	CAAT-box	promoter-related elements	CAAT	1168	4	+
NbCrRLK1L14	CAAT-box	promoter-related elements	CAAT	1181	4	-
NbCrRLK1L14	CAAT-box	promoter-related elements	CAAT	1210	4	+
NbCrRLK1L14	CAAT-box	promoter-related elements	CCAAT	1212	5	-	common cis-acting element in promoter and enhancer regions
NbCrRLK1L14	CAAT-box	promoter-related elements	CAAT	1218	4	+
NbCrRLK1L14	CAAT-box	promoter-related elements	CAAAT	1267	5	-	common cis-acting element in promoter and enhancer regions
NbCrRLK1L14	CAAT-box	promoter-related elements	CAAT	1367	4	-
NbCrRLK1L14	CAAT-box	promoter-related elements	CAAAT	1374	5	+	common cis-acting element in promoter and enhancer regions
NbCrRLK1L14	CAAT-box	promoter-related elements	CAAAT	1389	5	+	common cis-acting element in promoter and enhancer regions
NbCrRLK1L14	CAAT-box	promoter-related elements	CCAAT	1464	5	+	common cis-acting element in promoter and enhancer regions
NbCrRLK1L14	CAAT-box	promoter-related elements	CAAT	1465	4	+
NbCrRLK1L14	CAAT-box	promoter-related elements	CCAAT	1669	5	+	common cis-acting element in promoter and enhancer regions
NbCrRLK1L14	CAAT-box	promoter-related elements	CAAT	1670	4	+
NbCrRLK1L14	CAAT-box	promoter-related elements	CAAAT	1672	5	-	common cis-acting element in promoter and enhancer regions
NbCrRLK1L14	CAAT-box	promoter-related elements	CAAAT	1763	5	-	common cis-acting element in promoter and enhancer regions
NbCrRLK1L14	CAAT-box	promoter-related elements	CCAAT	1784	5	-	common cis-acting element in promoter and enhancer regions
NbCrRLK1L14	CAAT-box	promoter-related elements	CAAT	1880	4	+
NbCrRLK1L14	CAAT-box	promoter-related elements	CAAT	1890	4	-
NbCrRLK1L14	CAAT-box	promoter-related elements	CAAT	1902	4	+
NbCrRLK1L14	CAAT-box	promoter-related elements	CAAAT	1930	5	+	common cis-acting element in promoter and enhancer regions
NbCrRLK1L14	CAAT-box	promoter-related elements	CAAT	1956	4	-
NbCrRLK1L14	CAAT-box	promoter-related elements	CCAAT	1969	5	-	common cis-acting element in promoter and enhancer regions
NbCrRLK1L14	MYB	promoter-related elements	TAACCA	160	6	-
NbCrRLK1L14	MYB	promoter-related elements	CAACAG	1200	6	-
NbCrRLK1L14	MYB	promoter-related elements	CAACAG	1319	6	-
NbCrRLK1L14	as-1	promoter-related elements	TGACG	594	5	+
NbCrRLK1L14	as-1	promoter-related elements	TGACG	1625	5	-
NbCrRLK1L14	as-1	promoter-related elements	TGACG	1661	5	-
NbCrRLK1L14	Myb-binding site	promoter-related elements	CAACAG	1200	6	-
NbCrRLK1L14	Myb-binding site	promoter-related elements	CAACAG	1319	6	-
NbCrRLK1L14	Unnamed__6	other elements	taTAAATATct	655	10	-
NbCrRLK1L14	box S	other elements	AGCCACC	1914	7	-
NbCrRLK1L14	Unnamed__4	other elements	CTCC	32	4	+
NbCrRLK1L14	Unnamed__4	other elements	CTCC	263	4	+
NbCrRLK1L14	Unnamed__4	other elements	CTCC	756	4	-
NbCrRLK1L14	Unnamed__4	other elements	CTCC	819	4	-
NbCrRLK1L14	Unnamed__4	other elements	CTCC	995	4	-
NbCrRLK1L14	Unnamed__4	other elements	CTCC	1066	4	+
NbCrRLK1L14	Unnamed__4	other elements	CTCC	1125	4	+
NbCrRLK1L14	Unnamed__4	other elements	CTCC	1222	4	-
NbCrRLK1L14	Unnamed__4	other elements	CTCC	1924	4	-
NbCrRLK1L14	Unnamed__4	other elements	CTCC	1941	4	-
NbCrRLK1L14	Unnamed__4	other elements	CTCC	1949	4	-
NbCrRLK1L14	AAGAA-motif	other elements	GAAAGAA	540	7	-
NbCrRLK1L14	AAGAA-motif	other elements	GAAAGAA	1436	7	-
NbCrRLK1L14	AAGAA-motif	other elements	GAAAGAA	1477	7	-
NbCrRLK1L14	Unnamed__1	other elements	CGTGG	1031	5	-
NbCrRLK1L14	G-Box	light-responsive elements	CACGTT	1032	6	+	cis-acting regulatory element involved in light responsiveness
NbCrRLK1L14	G-Box	light-responsive elements	CACGTG	1628	6	-	cis-acting regulatory element involved in light responsiveness
NbCrRLK1L14	GT1-motif	light-responsive elements	GGTTAA	42	6	-	light responsive element
NbCrRLK1L14	GT1-motif	light-responsive elements	GGTTAAT	161	7	+	light responsive element
NbCrRLK1L14	TCT-motif	light-responsive elements	TCTTAC	527	6	+	part of a light responsive element
NbCrRLK1L14	TCT-motif	light-responsive elements	TCTTAC	1635	6	+	part of a light responsive element
NbCrRLK1L14	TCT-motif	light-responsive elements	TCTTAC	1870	6	-	part of a light responsive element
NbCrRLK1L14	GA-motif	light-responsive elements	ATAGATAA	1862	8	+	part of a light responsive element
NbCrRLK1L14	Box 4	light-responsive elements	ATTAAT	871	6	+	part of a conserved DNA module involved in light responsiveness
NbCrRLK1L14	G-box	light-responsive elements	CACGTC	1623	6	+	cis-acting regulatory element involved in light responsiveness
NbCrRLK1L14	G-box	light-responsive elements	CACGTG	1628	6	-	cis-acting regulatory element involved in light responsiveness
NbCrRLK1L14	TGA-element	hormone-responsive elements	AACGAC	236	6	-	auxin-responsive element
NbCrRLK1L14	CGTCA-motif	hormone-responsive elements	CGTCA	594	5	-	cis-acting regulatory element involved in the MeJA-responsiveness
NbCrRLK1L14	CGTCA-motif	hormone-responsive elements	CGTCA	1625	5	+	cis-acting regulatory element involved in the MeJA-responsiveness
NbCrRLK1L14	CGTCA-motif	hormone-responsive elements	CGTCA	1661	5	+	cis-acting regulatory element involved in the MeJA-responsiveness
NbCrRLK1L14	ABRE	hormone-responsive elements	ACGTG	1032	5	-	cis-acting element involved in the abscisic acid responsiveness
NbCrRLK1L14	ABRE	hormone-responsive elements	ACGTG	1623	5	-	cis-acting element involved in the abscisic acid responsiveness
NbCrRLK1L14	ABRE	hormone-responsive elements	CACGTG	1628	6	-	cis-acting element involved in the abscisic acid responsiveness
NbCrRLK1L14	ABRE	hormone-responsive elements	ACGTG	1629	5	+	cis-acting element involved in the abscisic acid responsiveness
NbCrRLK1L14	TGACG-motif	hormone-responsive elements	TGACG	594	5	+	cis-acting regulatory element involved in the MeJA-responsiveness
NbCrRLK1L14	TGACG-motif	hormone-responsive elements	TGACG	1625	5	-	cis-acting regulatory element involved in the MeJA-responsiveness
NbCrRLK1L14	TGACG-motif	hormone-responsive elements	TGACG	1661	5	-	cis-acting regulatory element involved in the MeJA-responsiveness
NbCrRLK1L14	ERE	hormone-responsive elements	ATTTTAAA	360	8	+
NbCrRLK1L14	MYC	hormone-responsive elements	CATTTG	897	6	+
NbCrRLK1L14	MYC	hormone-responsive elements	CAATTG	1210	6	-
NbCrRLK1L14	MYC	hormone-responsive elements	CATTTG	1266	6	+
NbCrRLK1L14	MYC	hormone-responsive elements	CATTTG	1389	6	-
NbCrRLK1L14	STRE	environmental stress-related elements	AGGGG	1076	5	+
NbCrRLK1L14	TC-rich repeats	environmental stress-related elements	GTTTTCTTAC	1433	9	+	cis-acting element involved in defense and stress responsiveness
NbCrRLK1L14	TC-rich repeats	environmental stress-related elements	GTTTTCTTAC	1631	9	+	cis-acting element involved in defense and stress responsiveness
NbCrRLK1L14	WRE3	environmental stress-related elements	CCACCT	1913	6	-
NbCrRLK1L14	MBS	environmental stress-related elements	CAACTG	1329	6	-	MYB binding site involved in drought-inducibility
NbCrRLK1L14	ARE	environmental stress-related elements	AAACCA	1143	6	-	cis-acting regulatory element essential for the anaerobic induction
NbCrRLK1L14	ARE	environmental stress-related elements	AAACCA	1173	6	+	cis-acting regulatory element essential for the anaerobic induction
NbCrRLK1L14	ARE	environmental stress-related elements	AAACCA	1645	6	+	cis-acting regulatory element essential for the anaerobic induction
NbCrRLK1L14	CAT-box	development-related elements	GCCACT	1334	6	+	cis-acting regulatory element related to meristem expression
NbCrRLK1L15	MYB-like sequence	site-binding related elements	TAACCA	1008	6	+									13
NbCrRLK1L15	MYB-like sequence	site-binding related elements	TAACCA	1275	6	+
NbCrRLK1L15	TATA-box	promoter-related elements	ATATAA	76	6	+	core promoter element around -30 of transcription start
NbCrRLK1L15	TATA-box	promoter-related elements	TATA	77	4	+	core promoter element around -30 of transcription start
NbCrRLK1L15	TATA-box	promoter-related elements	TACAAAA	182	7	-	core promoter element around -30 of transcription start
NbCrRLK1L15	TATA-box	promoter-related elements	ATATAA	385	6	+	core promoter element around -30 of transcription start
NbCrRLK1L15	TATA-box	promoter-related elements	TATA	386	4	+	core promoter element around -30 of transcription start
NbCrRLK1L15	TATA-box	promoter-related elements	TACAAAA	491	7	-	core promoter element around -30 of transcription start
NbCrRLK1L15	TATA-box	promoter-related elements	ATATAA	693	6	+	core promoter element around -30 of transcription start
NbCrRLK1L15	TATA-box	promoter-related elements	TATA	694	4	+	core promoter element around -30 of transcription start
NbCrRLK1L15	TATA-box	promoter-related elements	ATATAT	712	6	+	core promoter element around -30 of transcription start
NbCrRLK1L15	TATA-box	promoter-related elements	TATA	713	4	+	core promoter element around -30 of transcription start
NbCrRLK1L15	TATA-box	promoter-related elements	TACAAAA	748	7	+	core promoter element around -30 of transcription start
NbCrRLK1L15	TATA-box	promoter-related elements	ATATAA	828	6	+	core promoter element around -30 of transcription start
NbCrRLK1L15	TATA-box	promoter-related elements	TATA	829	4	+	core promoter element around -30 of transcription start
NbCrRLK1L15	TATA-box	promoter-related elements	ATATAA	884	6	+	core promoter element around -30 of transcription start
NbCrRLK1L15	TATA-box	promoter-related elements	TATA	885	4	+	core promoter element around -30 of transcription start
NbCrRLK1L15	TATA-box	promoter-related elements	TACAAAA	916	7	+	core promoter element around -30 of transcription start
NbCrRLK1L15	TATA-box	promoter-related elements	ATATAA	978	6	+	core promoter element around -30 of transcription start
NbCrRLK1L15	TATA-box	promoter-related elements	TATA	979	4	+	core promoter element around -30 of transcription start
NbCrRLK1L15	TATA-box	promoter-related elements	ATATAT	1073	6	-	core promoter element around -30 of transcription start
NbCrRLK1L15	TATA-box	promoter-related elements	TATA	1074	4	-	core promoter element around -30 of transcription start
NbCrRLK1L15	TATA-box	promoter-related elements	ATATAT	1103	6	-	core promoter element around -30 of transcription start
NbCrRLK1L15	TATA-box	promoter-related elements	TATA	1104	4	-	core promoter element around -30 of transcription start
NbCrRLK1L15	TATA-box	promoter-related elements	TATA	1119	4	-	core promoter element around -30 of transcription start
NbCrRLK1L15	TATA-box	promoter-related elements	ATATAA	1134	6	+	core promoter element around -30 of transcription start
NbCrRLK1L15	TATA-box	promoter-related elements	TATA	1135	4	-	core promoter element around -30 of transcription start
NbCrRLK1L15	TATA-box	promoter-related elements	TATAAAA	1236	7	-	core promoter element around -30 of transcription start
NbCrRLK1L15	TATA-box	promoter-related elements	TATAAA	1237	6	-	core promoter element around -30 of transcription start
NbCrRLK1L15	TATA-box	promoter-related elements	TATAA	1238	5	-	core promoter element around -30 of transcription start
NbCrRLK1L15	TATA-box	promoter-related elements	TATA	1239	4	-	core promoter element around -30 of transcription start
NbCrRLK1L15	TATA-box	promoter-related elements	TATAAAT	1261	7	-	core promoter element around -30 of transcription start
NbCrRLK1L15	TATA-box	promoter-related elements	TATAAA	1262	6	-	core promoter element around -30 of transcription start
NbCrRLK1L15	TATA-box	promoter-related elements	TATAA	1263	5	-	core promoter element around -30 of transcription start
NbCrRLK1L15	TATA-box	promoter-related elements	TATA	1264	4	-	core promoter element around -30 of transcription start
NbCrRLK1L15	TATA-box	promoter-related elements	ATATAT	1296	6	-	core promoter element around -30 of transcription start
NbCrRLK1L15	TATA-box	promoter-related elements	TATA	1297	4	-	core promoter element around -30 of transcription start
NbCrRLK1L15	TATA-box	promoter-related elements	ATATAT	1303	6	-	core promoter element around -30 of transcription start
NbCrRLK1L15	TATA-box	promoter-related elements	TATA	1304	4	-	core promoter element around -30 of transcription start
NbCrRLK1L15	TATA-box	promoter-related elements	TATTTAAA	1306	8	+	core promoter element around -30 of transcription start
NbCrRLK1L15	TATA-box	promoter-related elements	TATA	1625	4	-	core promoter element around -30 of transcription start
NbCrRLK1L15	TATA-box	promoter-related elements	ATATAT	1776	6	-	core promoter element around -30 of transcription start
NbCrRLK1L15	TATA-box	promoter-related elements	TATA	1777	4	-	core promoter element around -30 of transcription start
NbCrRLK1L15	TATA-box	promoter-related elements	TATA	1844	4	-	core promoter element around -30 of transcription start
NbCrRLK1L15	TATA-box	promoter-related elements	TATAAA	1960	6	-	core promoter element around -30 of transcription start
NbCrRLK1L15	TATA-box	promoter-related elements	TATAA	1961	5	-	core promoter element around -30 of transcription start
NbCrRLK1L15	TATA-box	promoter-related elements	TATA	1962	4	-	core promoter element around -30 of transcription start
NbCrRLK1L15	Myb	promoter-related elements	CAACTG	1520	6	+
NbCrRLK1L15	Myb	promoter-related elements	CAACTG	1786	6	+
NbCrRLK1L15	CAAT-box	promoter-related elements	CAAT	22	4	+
NbCrRLK1L15	CAAT-box	promoter-related elements	CAAT	122	4	-
NbCrRLK1L15	CAAT-box	promoter-related elements	CAAAT	156	5	+	common cis-acting element in promoter and enhancer regions
NbCrRLK1L15	CAAT-box	promoter-related elements	CAAAT	159	5	-	common cis-acting element in promoter and enhancer regions
NbCrRLK1L15	CAAT-box	promoter-related elements	CAAT	204	4	-
NbCrRLK1L15	CAAT-box	promoter-related elements	CAAT	331	4	+
NbCrRLK1L15	CAAT-box	promoter-related elements	CAAT	431	4	-
NbCrRLK1L15	CAAT-box	promoter-related elements	CAAAT	465	5	+	common cis-acting element in promoter and enhancer regions
NbCrRLK1L15	CAAT-box	promoter-related elements	CAAAT	468	5	-	common cis-acting element in promoter and enhancer regions
NbCrRLK1L15	CAAT-box	promoter-related elements	CAAT	513	4	-
NbCrRLK1L15	CAAT-box	promoter-related elements	CAAT	640	4	+
NbCrRLK1L15	CAAT-box	promoter-related elements	CAAAT	770	5	+	common cis-acting element in promoter and enhancer regions
NbCrRLK1L15	CAAT-box	promoter-related elements	CAAT	791	4	+
NbCrRLK1L15	CAAT-box	promoter-related elements	CAAAT	811	5	+	common cis-acting element in promoter and enhancer regions
NbCrRLK1L15	CAAT-box	promoter-related elements	CAAT	911	4	+
NbCrRLK1L15	CAAT-box	promoter-related elements	CAAAT	938	5	+	common cis-acting element in promoter and enhancer regions
NbCrRLK1L15	CAAT-box	promoter-related elements	CAAT	941	4	-
NbCrRLK1L15	CAAT-box	promoter-related elements	CAAAT	961	5	+	common cis-acting element in promoter and enhancer regions
NbCrRLK1L15	CAAT-box	promoter-related elements	CCAAT	1011	5	+	common cis-acting element in promoter and enhancer regions
NbCrRLK1L15	CAAT-box	promoter-related elements	CAAT	1012	4	+
NbCrRLK1L15	CAAT-box	promoter-related elements	CAAAT	1112	5	+	common cis-acting element in promoter and enhancer regions
NbCrRLK1L15	CAAT-box	promoter-related elements	CAAAT	1131	5	+	common cis-acting element in promoter and enhancer regions
NbCrRLK1L15	CAAT-box	promoter-related elements	CAAT	1156	4	+
NbCrRLK1L15	CAAT-box	promoter-related elements	CAAAT	1162	5	+	common cis-acting element in promoter and enhancer regions
NbCrRLK1L15	CAAT-box	promoter-related elements	CAAAT	1279	5	+	common cis-acting element in promoter and enhancer regions
NbCrRLK1L15	CAAT-box	promoter-related elements	CAAT	1363	4	-
NbCrRLK1L15	CAAT-box	promoter-related elements	CAAAT	1409	5	+	common cis-acting element in promoter and enhancer regions
NbCrRLK1L15	CAAT-box	promoter-related elements	CAAT	1446	4	+
NbCrRLK1L15	CAAT-box	promoter-related elements	CAAT	1479	4	-
NbCrRLK1L15	CAAT-box	promoter-related elements	CCAAT	1566	5	+	common cis-acting element in promoter and enhancer regions
NbCrRLK1L15	CAAT-box	promoter-related elements	CAAT	1567	4	+
NbCrRLK1L15	CAAT-box	promoter-related elements	CAAAT	1765	5	-	common cis-acting element in promoter and enhancer regions
NbCrRLK1L15	CAAT-box	promoter-related elements	CAAAT	1831	5	+	common cis-acting element in promoter and enhancer regions
NbCrRLK1L15	CAAT-box	promoter-related elements	CAAT	1915	4	+
NbCrRLK1L15	CAAT-box	promoter-related elements	CAAAT	1945	5	+	common cis-acting element in promoter and enhancer regions
NbCrRLK1L15	CAAT-box	promoter-related elements	CAAAT	1948	5	-	common cis-acting element in promoter and enhancer regions
NbCrRLK1L15	MYB	promoter-related elements	TAACCA	1008	6	+
NbCrRLK1L15	MYB	promoter-related elements	TAACCA	1275	6	+
NbCrRLK1L15	MYB	promoter-related elements	CAACAG	1585	6	+
NbCrRLK1L15	TATA	promoter-related elements	TATAAAAT	1235	8	-
NbCrRLK1L15	Myb-binding site	promoter-related elements	CAACAG	1585	6	+
NbCrRLK1L15	Unnamed__4	other elements	CTCC	1065	4	-
NbCrRLK1L15	Unnamed__4	other elements	CTCC	1095	4	-
NbCrRLK1L15	Unnamed__4	other elements	CTCC	1125	4	-
NbCrRLK1L15	Unnamed__4	other elements	CTCC	1511	4	-
NbCrRLK1L15	Unnamed__4	other elements	CTCC	1525	4	-
NbCrRLK1L15	Unnamed__4	other elements	CTCC	1605	4	+
NbCrRLK1L15	Unnamed__4	other elements	CTCC	1612	4	+
NbCrRLK1L15	Unnamed__4	other elements	CTCC	1665	4	+
NbCrRLK1L15	Unnamed__4	other elements	CTCC	1681	4	+
NbCrRLK1L15	Unnamed__4	other elements	CTCC	1796	4	+
NbCrRLK1L15	AAGAA-motif	other elements	GAAAGAA	1572	7	-
NbCrRLK1L15	Unnamed__1	other elements	GCCACGTGGC	1024	9	-
NbCrRLK1L15	Unnamed__1	other elements	CGTGG	1028	5	+
NbCrRLK1L15	G-Box	light-responsive elements	CACGTG	1026	6	-	cis-acting regulatory element involved in light responsiveness
NbCrRLK1L15	GT1-motif	light-responsive elements	GGTTAA	1007	6	-	light responsive element
NbCrRLK1L15	GT1-motif	light-responsive elements	GGTTAA	1174	6	-	light responsive element
NbCrRLK1L15	GT1-motif	light-responsive elements	GGTTAAT	1225	7	+	light responsive element
NbCrRLK1L15	AT1-motif	light-responsive elements	AATTATTTTTTATT	647	13	+	part of a light responsive module
NbCrRLK1L15	ATCT-motif	light-responsive elements	AATCTAATCC	1164	9	+	part of a conserved DNA module involved in light responsiveness
NbCrRLK1L15	Box 4	light-responsive elements	ATTAAT	1377	6	-	part of a conserved DNA module involved in light responsiveness
NbCrRLK1L15	Box 4	light-responsive elements	ATTAAT	1535	6	-	part of a conserved DNA module involved in light responsiveness
NbCrRLK1L15	G-box	light-responsive elements	TGACACGTGGCTCT	1023	13	+	cis-acting regulatory element involved in light responsiveness
NbCrRLK1L15	G-box	light-responsive elements	ACACGTGGC	1025	9	+	cis-acting regulatory element involved in light responsiveness
NbCrRLK1L15	G-box	light-responsive elements	CACGTG	1026	6	-	cis-acting regulatory element involved in light responsiveness
NbCrRLK1L15	GATA-motif	light-responsive elements	AAGGATAAGG	253	9	-	part of a light responsive element
NbCrRLK1L15	GATA-motif	light-responsive elements	AAGGATAAGG	562	9	-	part of a light responsive element
NbCrRLK1L15	AuxRR-core	hormone-responsive elements	GGTCCAT	1561	7	-	cis-acting regulatory element involved in auxin responsiveness
NbCrRLK1L15	ABRE	hormone-responsive elements	GCAACGTGTC	1024	9	-	cis-acting element involved in the abscisic acid responsiveness
NbCrRLK1L15	ABRE	hormone-responsive elements	CACGTG	1026	6	-	cis-acting element involved in the abscisic acid responsiveness
NbCrRLK1L15	ABRE	hormone-responsive elements	ACGTG	1027	5	+	cis-acting element involved in the abscisic acid responsiveness
NbCrRLK1L15	SARE	hormone-responsive elements	TTCGACCATCTT	1414	11	+	cis-acting element involved in salicylic acid responsiveness
NbCrRLK1L15	ERE	hormone-responsive elements	ATTTTAAA	294	8	-
NbCrRLK1L15	ERE	hormone-responsive elements	ATTTTAAA	603	8	-
NbCrRLK1L15	MYC	hormone-responsive elements	CATGTG	1651	6	-
NbCrRLK1L15	TCA-element	hormone-responsive elements	CCATCTTTTT	1419	9	+	cis-acting element involved in salicylic acid responsiveness
NbCrRLK1L15	LTR	environmental stress-related elements	CCGAAA	1178	6	+	cis-acting element involved in low-temperature responsiveness
NbCrRLK1L15	STRE	environmental stress-related elements	AGGGG	990	5	+
NbCrRLK1L15	STRE	environmental stress-related elements	AGGGG	1668	5	-
NbCrRLK1L15	STRE	environmental stress-related elements	AGGGG	1798	5	-
NbCrRLK1L15	TC-rich repeats	environmental stress-related elements	GTTTTCTTAC	952	9	+	cis-acting element involved in defense and stress responsiveness
NbCrRLK1L15	MBS	environmental stress-related elements	CAACTG	1520	6	+	MYB binding site involved in drought-inducibility
NbCrRLK1L15	MBS	environmental stress-related elements	CAACTG	1786	6	+	MYB binding site involved in drought-inducibility
NbCrRLK1L15	ARE	environmental stress-related elements	AAACCA	1466	6	-	cis-acting regulatory element essential for the anaerobic induction
NbCrRLK1L16	E2Fb	site-binding related elements	TTTGCCGC	1600	8	+									127
NbCrRLK1L16	TATA-box	promoter-related elements	TATAAAA	78	7	-	core promoter element around -30 of transcription start
NbCrRLK1L16	TATA-box	promoter-related elements	TATAAA	79	6	-	core promoter element around -30 of transcription start
NbCrRLK1L16	TATA-box	promoter-related elements	TATATAA	80	7	-	core promoter element around -30 of transcription start
NbCrRLK1L16	TATA-box	promoter-related elements	TATATA	81	6	+	core promoter element around -30 of transcription start
NbCrRLK1L16	TATA-box	promoter-related elements	ATATAT	82	6	+	core promoter element around -30 of transcription start
NbCrRLK1L16	TATA-box	promoter-related elements	TATATA	83	6	+	core promoter element around -30 of transcription start
NbCrRLK1L16	TATA-box	promoter-related elements	TATA	85	4	+	core promoter element around -30 of transcription start
NbCrRLK1L16	TATA-box	promoter-related elements	ATATAT	109	6	+	core promoter element around -30 of transcription start
NbCrRLK1L16	TATA-box	promoter-related elements	TATA	110	4	+	core promoter element around -30 of transcription start
NbCrRLK1L16	TATA-box	promoter-related elements	TATAAATA	120	8	-	core promoter element around -30 of transcription start
NbCrRLK1L16	TATA-box	promoter-related elements	TATAAAT	121	7	-	core promoter element around -30 of transcription start
NbCrRLK1L16	TATA-box	promoter-related elements	TATAAA	122	6	-	core promoter element around -30 of transcription start
NbCrRLK1L16	TATA-box	promoter-related elements	TATAA	123	5	-	core promoter element around -30 of transcription start
NbCrRLK1L16	TATA-box	promoter-related elements	TATA	124	4	+	core promoter element around -30 of transcription start
NbCrRLK1L16	TATA-box	promoter-related elements	TACAAAA	196	7	+	core promoter element around -30 of transcription start
NbCrRLK1L16	TATA-box	promoter-related elements	ATTATA	267	6	+	core promoter element around -30 of transcription start
NbCrRLK1L16	TATA-box	promoter-related elements	TATAA	268	5	-	core promoter element around -30 of transcription start
NbCrRLK1L16	TATA-box	promoter-related elements	TATA	269	4	+	core promoter element around -30 of transcription start
NbCrRLK1L16	TATA-box	promoter-related elements	TATAA	284	5	-	core promoter element around -30 of transcription start
NbCrRLK1L16	TATA-box	promoter-related elements	TATA	285	4	+	core promoter element around -30 of transcription start
NbCrRLK1L16	TATA-box	promoter-related elements	TATA	336	4	+	core promoter element around -30 of transcription start
NbCrRLK1L16	TATA-box	promoter-related elements	ATATAT	420	6	+	core promoter element around -30 of transcription start
NbCrRLK1L16	TATA-box	promoter-related elements	TATA	421	4	+	core promoter element around -30 of transcription start
NbCrRLK1L16	TATA-box	promoter-related elements	ATTATA	430	6	+	core promoter element around -30 of transcription start
NbCrRLK1L16	TATA-box	promoter-related elements	TATAA	431	5	-	core promoter element around -30 of transcription start
NbCrRLK1L16	TATA-box	promoter-related elements	TATA	432	4	+	core promoter element around -30 of transcription start
NbCrRLK1L16	TATA-box	promoter-related elements	ATATAT	462	6	+	core promoter element around -30 of transcription start
NbCrRLK1L16	TATA-box	promoter-related elements	TATATA	463	6	+	core promoter element around -30 of transcription start
NbCrRLK1L16	TATA-box	promoter-related elements	ATATAA	464	6	+	core promoter element around -30 of transcription start
NbCrRLK1L16	TATA-box	promoter-related elements	TATA	465	4	+	core promoter element around -30 of transcription start
NbCrRLK1L16	TATA-box	promoter-related elements	TATAAAA	540	7	-	core promoter element around -30 of transcription start
NbCrRLK1L16	TATA-box	promoter-related elements	TATAAA	541	6	-	core promoter element around -30 of transcription start
NbCrRLK1L16	TATA-box	promoter-related elements	TATAA	542	5	-	core promoter element around -30 of transcription start
NbCrRLK1L16	TATA-box	promoter-related elements	TATA	543	4	+	core promoter element around -30 of transcription start
NbCrRLK1L16	TATA-box	promoter-related elements	TATTTAAA	545	8	+	core promoter element around -30 of transcription start
NbCrRLK1L16	TATA-box	promoter-related elements	ATTATA	599	6	+	core promoter element around -30 of transcription start
NbCrRLK1L16	TATA-box	promoter-related elements	TATAA	600	5	-	core promoter element around -30 of transcription start
NbCrRLK1L16	TATA-box	promoter-related elements	TATA	601	4	+	core promoter element around -30 of transcription start
NbCrRLK1L16	TATA-box	promoter-related elements	ATATAA	610	6	+	core promoter element around -30 of transcription start
NbCrRLK1L16	TATA-box	promoter-related elements	TATA	611	4	+	core promoter element around -30 of transcription start
NbCrRLK1L16	TATA-box	promoter-related elements	TATAAATA	617	8	-	core promoter element around -30 of transcription start
NbCrRLK1L16	TATA-box	promoter-related elements	TATAAAT	618	7	-	core promoter element around -30 of transcription start
NbCrRLK1L16	TATA-box	promoter-related elements	TATAAA	619	6	-	core promoter element around -30 of transcription start
NbCrRLK1L16	TATA-box	promoter-related elements	TATAA	620	5	-	core promoter element around -30 of transcription start
NbCrRLK1L16	TATA-box	promoter-related elements	TATA	621	4	+	core promoter element around -30 of transcription start
NbCrRLK1L16	TATA-box	promoter-related elements	TATAA	645	5	-	core promoter element around -30 of transcription start
NbCrRLK1L16	TATA-box	promoter-related elements	TATA	646	4	+	core promoter element around -30 of transcription start
NbCrRLK1L16	TATA-box	promoter-related elements	TATAAA	654	6	-	core promoter element around -30 of transcription start
NbCrRLK1L16	TATA-box	promoter-related elements	TATAA	655	5	-	core promoter element around -30 of transcription start
NbCrRLK1L16	TATA-box	promoter-related elements	TATA	656	4	+	core promoter element around -30 of transcription start
[truncated: 2,156 more rows]
