# Supplementary material for: Genome-wide identification and analysis of Catharanthus roseus RLK1-like kinases in Nicotiana benthamiana
Source: BMC Plant Biol. 2021 Sep 18;21:425. doi: 10.1186/s12870-021-03208-x (PMC8449480; doi:10.1186/s12870-021-03208-x)
Supplement: Supplementary file 4 — Additional file 4: Table S4. Potential transcription factors of NbCrRLK1Ls. [file 12870_2021_3208_MOESM4_ESM.xlsx]

## Sheet: Sheet1
Additional file 4: Table S4 Potential transcription factors of NbCrRLK1Ls
Gene	TFs
NbCrRLK1L1	Dof
NbCrRLK1L1	RAV
NbCrRLK1L2	Dof
NbCrRLK1L2	Dof
NbCrRLK1L2	Dof
NbCrRLK1L2	Dof
NbCrRLK1L2	NAC
NbCrRLK1L2	Dof
NbCrRLK1L2	MIKC_MADS
NbCrRLK1L3	BBR-BPC
NbCrRLK1L3	bHLH
NbCrRLK1L3	Trihelix
NbCrRLK1L3	CAMTA
NbCrRLK1L3	GRAS
NbCrRLK1L3	Dof
NbCrRLK1L3	MIKC_MADS
NbCrRLK1L3	BBR-BPC
NbCrRLK1L4	MIKC_MADS
NbCrRLK1L4	WRKY
NbCrRLK1L4	MIKC_MADS
NbCrRLK1L4	MIKC_MADS
NbCrRLK1L4	WRKY
NbCrRLK1L4	MIKC_MADS
NbCrRLK1L4	MIKC_MADS
NbCrRLK1L4	MIKC_MADS
NbCrRLK1L4	MIKC_MADS
NbCrRLK1L4	MIKC_MADS
NbCrRLK1L5	BBR-BPC
NbCrRLK1L5	bHLH
NbCrRLK1L5	Dof
NbCrRLK1L5	Dof
NbCrRLK1L5	Dof
NbCrRLK1L5	bHLH
NbCrRLK1L5	MIKC_MADS
NbCrRLK1L5	C2H2
NbCrRLK1L6	Dof
NbCrRLK1L6	WRKY
NbCrRLK1L6	Dof
NbCrRLK1L6	WRKY
NbCrRLK1L6	WRKY
NbCrRLK1L6	WRKY
NbCrRLK1L6	WRKY
NbCrRLK1L6	WRKY
NbCrRLK1L7	BBR-BPC
NbCrRLK1L7	bHLH
NbCrRLK1L7	Dof
NbCrRLK1L7	Dof
NbCrRLK1L7	Dof
NbCrRLK1L7	bHLH
NbCrRLK1L7	MIKC_MADS
NbCrRLK1L7	C2H2
NbCrRLK1L8	Dof
NbCrRLK1L8	Dof
NbCrRLK1L8	Dof
NbCrRLK1L8	Dof
NbCrRLK1L8	MIKC_MADS
NbCrRLK1L8	C2H2
NbCrRLK1L9	TCP
NbCrRLK1L9	BBR-BPC
NbCrRLK1L9	TCP
NbCrRLK1L9	MYB
NbCrRLK1L9	TCP
NbCrRLK1L9	TCP
NbCrRLK1L9	TCP
NbCrRLK1L9	MIKC_MADS
NbCrRLK1L10	TCP
NbCrRLK1L10	BBR-BPC
NbCrRLK1L10	TCP
NbCrRLK1L10	MYB
NbCrRLK1L10	TCP
NbCrRLK1L10	TCP
NbCrRLK1L10	TCP
NbCrRLK1L10	MIKC_MADS
NbCrRLK1L11	MYB_related
NbCrRLK1L11	BBR-BPC
NbCrRLK1L11	MYB_related
NbCrRLK1L11	MYB_related
NbCrRLK1L11	MYB_related
NbCrRLK1L11	MYB
NbCrRLK1L11	MIKC_MADS
NbCrRLK1L12	MYB_related
NbCrRLK1L12	BBR-BPC
NbCrRLK1L12	MYB_related
NbCrRLK1L12	MYB_related
NbCrRLK1L12	MYB_related
NbCrRLK1L12	MYB
NbCrRLK1L12	MIKC_MADS
NbCrRLK1L13	NAC
NbCrRLK1L13	MYB_related
NbCrRLK1L13	MYB
NbCrRLK1L13	MYB
NbCrRLK1L13	Dof
NbCrRLK1L13	MYB_related
NbCrRLK1L13	NAC
NbCrRLK1L13	Dof
NbCrRLK1L13	C2H2
NbCrRLK1L13	MIKC_MADS
NbCrRLK1L14	TCP
NbCrRLK1L14	TCP
NbCrRLK1L14	Trihelix
NbCrRLK1L14	TCP
NbCrRLK1L14	TCP
NbCrRLK1L14	ARF
NbCrRLK1L15	Unpredicted
NbCrRLK1L16	TCP
NbCrRLK1L16	TCP
NbCrRLK1L16	Trihelix
NbCrRLK1L16	TCP
NbCrRLK1L16	TCP
NbCrRLK1L16	ARF
NbCrRLK1L17	Dof
NbCrRLK1L17	GATA
NbCrRLK1L17	SBP
NbCrRLK1L17	MIKC_MADS
NbCrRLK1L17	FAR1
NbCrRLK1L18	Dof
NbCrRLK1L18	Dof
NbCrRLK1L18	G2-like
NbCrRLK1L18	Dof
NbCrRLK1L18	Dof
NbCrRLK1L18	ARF
NbCrRLK1L18	GATA
NbCrRLK1L18	GRAS
NbCrRLK1L18	Dof
NbCrRLK1L18	B3
NbCrRLK1L19	Dof
NbCrRLK1L19	Dof
NbCrRLK1L19	Dof
NbCrRLK1L19	Dof
NbCrRLK1L19	MIKC_MADS
NbCrRLK1L19	C2H2
NbCrRLK1L20	MYB
NbCrRLK1L20	C2H2
NbCrRLK1L20	C2H2
NbCrRLK1L20	C2H2
NbCrRLK1L20	MYB
NbCrRLK1L20	C2H2
NbCrRLK1L20	B3
NbCrRLK1L20	MIKC_MADS
NbCrRLK1L20	C2H2
NbCrRLK1L21	TALE
NbCrRLK1L21	NAC
NbCrRLK1L21	BBR-BPC
NbCrRLK1L21	Dof
NbCrRLK1L21	WRKY
NbCrRLK1L21	Dof
NbCrRLK1L21	MYB
NbCrRLK1L21	MIKC_MADS
NbCrRLK1L21	WRKY
NbCrRLK1L21	GRAS
NbCrRLK1L22	ERF
NbCrRLK1L22	BBR-BPC
NbCrRLK1L22	Dof
NbCrRLK1L22	Dof
NbCrRLK1L22	Dof
NbCrRLK1L22	Dof
NbCrRLK1L22	MYB
NbCrRLK1L22	Dof
NbCrRLK1L22	Dof
NbCrRLK1L22	Dof
NbCrRLK1L23	MIKC_MADS
NbCrRLK1L23	WRKY
NbCrRLK1L23	MIKC_MADS
NbCrRLK1L23	MIKC_MADS
NbCrRLK1L23	WRKY
NbCrRLK1L23	MIKC_MADS
NbCrRLK1L23	MIKC_MADS
NbCrRLK1L23	MIKC_MADS
NbCrRLK1L23	MIKC_MADS
NbCrRLK1L23	MIKC_MADS
NbCrRLK1L24	Dof
NbCrRLK1L24	RAV
NbCrRLK1L25	Dof
NbCrRLK1L25	Dof
NbCrRLK1L25	Dof
NbCrRLK1L25	Dof
NbCrRLK1L25	NAC
NbCrRLK1L25	Dof
NbCrRLK1L25	MIKC_MADS
NbCrRLK1L26	TALE
NbCrRLK1L26	NAC
NbCrRLK1L26	BBR-BPC
NbCrRLK1L26	Dof
NbCrRLK1L26	WRKY
NbCrRLK1L26	Dof
NbCrRLK1L26	MYB
NbCrRLK1L26	MIKC_MADS
NbCrRLK1L26	WRKY
NbCrRLK1L26	GRAS
NbCrRLK1L27	Unpredicted
NbCrRLK1L28	Dof
NbCrRLK1L28	Dof
NbCrRLK1L28	G2-like
NbCrRLK1L28	Dof
NbCrRLK1L28	Dof
NbCrRLK1L28	ARF
NbCrRLK1L28	GATA
NbCrRLK1L28	GRAS
NbCrRLK1L28	Dof
NbCrRLK1L28	B3
NbCrRLK1L29	NAC
NbCrRLK1L29	MYB_related
NbCrRLK1L29	MYB
NbCrRLK1L29	MYB
NbCrRLK1L29	Dof
NbCrRLK1L29	MYB_related
NbCrRLK1L29	NAC
NbCrRLK1L29	Dof
NbCrRLK1L29	C2H2
NbCrRLK1L29	MIKC_MADS
NbCrRLK1L30	TALE
NbCrRLK1L30	BBR-BPC
NbCrRLK1L30	E2F/DP
NbCrRLK1L30	ARF
NbCrRLK1L30	GRAS
NbCrRLK1L30	B3
NbCrRLK1L30	BBR-BPC
NbCrRLK1L30	G2-like
NbCrRLK1L31	TALE
NbCrRLK1L31	BBR-BPC
NbCrRLK1L31	C2H2
NbCrRLK1L31	Dof
NbCrRLK1L31	Dof
NbCrRLK1L31	Dof
NbCrRLK1L31	Dof
NbCrRLK1L31	MIKC_MADS
NbCrRLK1L31	BBR-BPC
