# Supplementary material for: Genome-wide identification and analysis of Catharanthus roseus RLK1-like kinases in Nicotiana benthamiana
Source: BMC Plant Biol. 2021 Sep 18;21:425. doi: 10.1186/s12870-021-03208-x (PMC8449480; doi:10.1186/s12870-021-03208-x)
Supplement: Supplementary file 6 — Additional file 6: Table S5. Primers used in this study. [file 12870_2021_3208_MOESM6_ESM.xlsx]

## Sheet: Sheet1
Additional file 6: Table S5 Primers used in this study
Primer name	Sequence
NbCrRLK1L-5 QPCR FOR	GAGTTCACCTGGTATTGAGGCA
NbCrRLK1L-5 QPCR REV	AGCAAAGTAGGACTCATTCGCA
NbCrRLK1L-8 QPCR FOR	ACATGGTACGAAGAATTTTGACGA
NbCrRLK1L-8 QPCR REV	CCGAAATCAGAAACCTTTGCTAC
NbCrRLK1L-10 QPCR FOR	TTGGCTACCTGGATCCTGAGTA
NbCrRLK1L-10 QPCR REV	TCTGATCCAGCATGCCTTTCTT
NbCrRLK1L-11 QPCR FOR	GTCAACTCCTGGAATGTGGCTA
NbCrRLK1L-11 QPCR REV	GAGTAAGGCTGCCCTGAGAATT
NbCrRLK1L-15 QPCR FOR	GCTGTTCTTGGAGACAACAGAAAA
NbCrRLK1L-15 QPCR REV	TGGACCATACAAATGCCTCTTAAG
NbCrRLK1L-16 QPCR FOR	AGGAATATGCCATCAACGTCGA
NbCrRLK1L-16 QPCR REV	GACGGTAAACAGTTTCAAGGGC
NbCrRLK1L-18 QPCR FOR	GGGGTGCTAGAAAATGGGGTTA
NbCrRLK1L-18 QPCR REV	ATGTTTTCTAAGCGGTCCACCT
NbCrRLK1L-26 QPCR FOR	TTTCAGTGTGACTGTTGGACCA
NbCrRLK1L-26 QPCR REV	ATCCCATTGACAAACGCAAAGG
NbCrRLK1L-28 QPCR FOR	GTTTCCGCAAGCCAAAGGTATT
NbCrRLK1L-28 QPCR REV	GTCGAAGTCCTTGGTAGCTTCA
NbCrRLK1L-29 QPCR FOR	AAAAGGCCCCTCTGGTAATCTG
NbCrRLK1L-29 QPCR REV	CAAGAGACCATCCGGATATGCA
NbCrRLK1L-30 QPCR FOR	CCGTGGCACTGTAGGATATCTC
NbCrRLK1L-30 QPCR REV	ACCCTGAATATCCCCACTCTCA
NbCrRLK1L-31 QPCR FOR	ATGACTCATGGAACCCTACGCGAT
NbCrRLK1L-31 QPCR REV	AACTTTGGACAATCCAAAATCTGAC
